# Supplementary material for: Caveolin-1-mediated sphingolipid oncometabolism underlies a metabolic vulnerability of prostate cancer
Source: Nat Commun. 2020 Aug 27;11:4279. doi: 10.1038/s41467-020-17645-z (PMC7453025; doi:10.1038/s41467-020-17645-z)
Supplement: Supplementary file 4 — Supplementary Data 1 [file 41467_2020_17645_MOESM4_ESM.xlsx]

## Sheet: Sheet1
			ABCA1|19	CANX|821	LCAT|3931	LIPC|3990	LPA|4018	LPL|4023	LRP1|4035	LRP4|4038	LRP6|4040	LRP8|7804	MAPT|4137	PCSK9|255738	PLG|5340	SCARB1|949	VLDLR|7436	CCL2|6347	CCL5|6352	CD36|948	CD81|975	CD9|928	CDH13|1012	FCER1G|2207	FGF21|26291	ITGB1|3688	ITGB2|3689	NPC1|4864	SIGLEC15|284266	SYK|6850	APOB|338	APOBEC1|339	APOC3|345	CD36|948	CUBN|8029	LRP1|4035	LRP2|4036	MSR1|4481	PPARG|5468	PRKCB|5579	UNC119|9094	UNC119B|84747	ZDHHC17|23390	APOB48R|55911	CD36|948	CXCL16|58191	ILDR1|286676	LDLR|3949	LRP1|4035
tumor	iCluster	PRAD subtype	GO_APOLIPOPROTEIN_BINDING	GO_APOLIPOPROTEIN_BINDING	GO_APOLIPOPROTEIN_BINDING	GO_APOLIPOPROTEIN_BINDING	GO_APOLIPOPROTEIN_BINDING	GO_APOLIPOPROTEIN_BINDING	GO_APOLIPOPROTEIN_BINDING	GO_APOLIPOPROTEIN_BINDING	GO_APOLIPOPROTEIN_BINDING	GO_APOLIPOPROTEIN_BINDING	GO_APOLIPOPROTEIN_BINDING	GO_APOLIPOPROTEIN_BINDING	GO_APOLIPOPROTEIN_BINDING	GO_APOLIPOPROTEIN_BINDING	GO_APOLIPOPROTEIN_BINDING	GO_CELLULAR_RESPONSE_TO_LIPOPROTEIN_PARTICLE_STIMULUS	GO_CELLULAR_RESPONSE_TO_LIPOPROTEIN_PARTICLE_STIMULUS	GO_CELLULAR_RESPONSE_TO_LIPOPROTEIN_PARTICLE_STIMULUS	GO_CELLULAR_RESPONSE_TO_LIPOPROTEIN_PARTICLE_STIMULUS	GO_CELLULAR_RESPONSE_TO_LIPOPROTEIN_PARTICLE_STIMULUS	GO_CELLULAR_RESPONSE_TO_LIPOPROTEIN_PARTICLE_STIMULUS	GO_CELLULAR_RESPONSE_TO_LIPOPROTEIN_PARTICLE_STIMULUS	GO_CELLULAR_RESPONSE_TO_LIPOPROTEIN_PARTICLE_STIMULUS	GO_CELLULAR_RESPONSE_TO_LIPOPROTEIN_PARTICLE_STIMULUS	GO_CELLULAR_RESPONSE_TO_LIPOPROTEIN_PARTICLE_STIMULUS	GO_CELLULAR_RESPONSE_TO_LIPOPROTEIN_PARTICLE_STIMULUS	GO_CELLULAR_RESPONSE_TO_LIPOPROTEIN_PARTICLE_STIMULUS	GO_CELLULAR_RESPONSE_TO_LIPOPROTEIN_PARTICLE_STIMULUS	GO_LIPOPROTEIN_LOCALIZATION	GO_LIPOPROTEIN_LOCALIZATION	GO_LIPOPROTEIN_LOCALIZATION	GO_LIPOPROTEIN_LOCALIZATION	GO_LIPOPROTEIN_LOCALIZATION	GO_LIPOPROTEIN_LOCALIZATION	GO_LIPOPROTEIN_LOCALIZATION	GO_LIPOPROTEIN_LOCALIZATION	GO_LIPOPROTEIN_LOCALIZATION	GO_LIPOPROTEIN_LOCALIZATION	GO_LIPOPROTEIN_LOCALIZATION	GO_LIPOPROTEIN_LOCALIZATION	GO_LIPOPROTEIN_LOCALIZATION	GO_LIPOPROTEIN_PARTICLE_RECEPTOR_ACTIVITY	GO_LIPOPROTEIN_PARTICLE_RECEPTOR_ACTIVITY	GO_LIPOPROTEIN_PARTICLE_RECEPTOR_ACTIVITY	GO_LIPOPROTEIN_PARTICLE_RECEPTOR_ACTIVITY	GO_LIPOPROTEIN_PARTICLE_RECEPTOR_ACTIVITY	GO_LIPOPROTEIN_PARTICLE_RECEPTOR_ACTIVITY
TCGA-2A-A8W1-01	1	2-ETV1	-1.80261	0.974299	-1.45496	-1.37944	-1.50657	0.0793081	-2.42349	-1.78977	-0.0512642	0.417751	-1.48496	-0.41443	0	0.0931511	-1.58197	-0.00341458	-1.57051	-0.750195	-0.887322	0.740805	-3.01917	-0.827921	0	-0.165347	-1.18357	-0.0460663	-1.43224	-1.27888	-0.0838831	0	0	-0.750195	0.536676	-2.42349	0.191346	0.197757	-1.15688	-2.55271	0.154399	-0.417824	0.204817	-1.71496	-0.750195	-1.18407	0.817049	-1.10168	-2.42349
TCGA-CH-5748-01	1	2-ETV1	1.1363	1.03826	-1.15619	0.538211	0.448406	-0.744434	-0.495452	0.10751	1.4868	0.496714	-0.621726	-0.478872	1.18882	0.0888089	0.0236317	-1.14645	-0.401017	-0.0197339	-1.10541	0.441968	-1.59954	-1.61832	0	-0.192389	-0.580139	-0.199518	-0.511434	-1.19421	-0.18624	0	0	-0.0197339	0.0401498	-0.495452	-0.664511	-0.264807	-1.05062	-0.301396	-1.36418	0.337286	0.236821	-0.510542	-0.0197339	-1.19598	1.12382	0.171599	-0.495452
TCGA-EJ-5504-01	1	2-ETV1	0.956185	1.67914	-1.08666	0.464416	-0.314775	0.385179	0.379458	0.288918	1.10935	0.134076	0.268902	-0.0241671	0	1.20249	-0.174853	0.263366	-0.412536	0.578154	-0.498079	-0.0363437	0.047641	0.405476	0	1.02527	0.304245	-0.58048	-0.46963	-0.680434	1.50317	0	0	0.578154	0.626296	0.379458	-0.349115	1.29086	-0.203498	0.57181	-0.0621972	-0.638084	0.282796	-0.584014	0.578154	-0.7258	0.30129	0.412002	0.379458
TCGA-EJ-5519-01	1	2-ETV1	0.461185	1.43123	-0.617173	-0.408388	0.47078	0.273658	0.740729	-0.642635	-0.268142	1.5021	0.522076	-1.1475	0.643074	2.57516	0.395234	-0.498128	-1.06115	-1.35886	-0.474069	-2.21643	0.187477	-0.240147	0	0.686402	0.214406	0.834147	-0.304435	-0.887066	0.372983	0	0	-1.35886	0.497997	0.740729	-0.832163	0.854199	-0.491348	-0.543588	0.420567	2.08497	0.44498	-0.598764	-1.35886	-0.237988	-1.57305	0.263516	0.740729
TCGA-EJ-7318-01	1	2-ETV1	-1.10086	-0.705019	0.688071	-0.66482	-0.37885	-1.48545	-0.90207	-0.692795	-2.00995	0.211337	-1.40222	0.248109	0.800986	1.38053	-0.108709	0.367779	0.059357	0.0264315	1.60627	0.312191	-1.09474	0.823256	0	-0.869402	0.702692	0.287816	-0.961171	0.00362977	-1.00235	0	0	0.0264315	-1.49049	-0.90207	0.0230188	0.118112	-0.00623355	-0.571098	1.33852	-1.22124	-1.93046	0.745641	0.0264315	1.30106	1.07118	0	-0.90207
TCGA-G9-6494-01	1	2-ETV1	0.371094	0.526236	-0.978117	0.0790166	-0.191159	-0.115838	-0.271697	0.407627	-0.177034	1.17864	0.243135	-0.768478	0.503738	-0.782022	0.148048	-1.24962	-0.767519	0.396512	0.419109	0.627057	-1.15193	-0.382026	0	-0.613149	-0.587919	0.451962	-0.522484	-0.432609	0.000632921	0	0	0.396512	-0.833596	-0.271697	-0.41204	-0.00298686	1.08387	0.489714	-0.431857	0.00374388	-0.47683	-0.868522	0.396512	-0.900966	0.643118	0.792129	-0.271697
TCGA-HC-A8CY-01	1	2-ETV1	-0.624435	-0.858881	-0.921918	0.0529281	-1.08397	-0.845016	-1.72822	0	-0.452034	-0.975944	-3.17231	-0.777898	0	-0.653701	0.740464	-0.101713	0.785101	-0.118839	-0.899579	1.16949	0.744878	0.473446	0	-0.701401	0.923588	0.0120061	0.589798	-0.434018	0.3676	0	0	-0.118839	-0.292471	-1.72822	-0.559922	0.485521	-1.38404	0.00844914	-0.396146	1.52055	0.320709	0.184935	-0.118839	-0.758082	1.04612	-1.62016	-1.72822
TCGA-KK-A7AP-01	1	2-ETV1	-0.127614	0.262238	-1.0477	-1.37944	-0.513954	-1.78711	-1.65094	-0.81163	-1.11421	0.760284	1.23709	-0.780898	0	0.358038	-2.66703	-0.154911	-1.37509	-1.45651	-1.06136	-0.543573	-0.841094	-0.440959	0	-1.26175	0.501686	-0.582288	-0.246609	1.37683	-1.56371	0	0.451993	-1.45651	1.20716	-1.65094	-1.04846	-0.624737	-0.82696	-2.09137	-2.91281	1.52906	-0.0335924	-1.23164	-1.45651	-2.12887	0.173756	-2.51933	-1.65094
TCGA-EJ-A7NM-01	1	3-ETV4	0.376154	-1.77424	0.767174	0.194632	-0.236378	-0.578951	-0.249263	-0.891043	0.349006	-0.562186	0.646484	-0.513059	0	-0.981123	-0.97178	0.210982	1.34669	-0.16281	-0.152113	-0.999295	-1.46583	0.936996	0	-0.499116	1.27926	-0.809011	0.207615	0.57833	-1.12623	0	0	-0.16281	2.50423	-0.249263	-1.91591	0.218601	-1.36391	0.428863	1.54438	-0.0983633	0.0674908	0.888117	-0.16281	0.453879	-0.604932	-3.00902	-0.249263
TCGA-G9-6371-01	1	3-ETV4	-0.59085	1.45518	-0.801895	-0.468717	-1.37229	-1.14123	-0.989	-0.547067	-0.331418	1.17236	-0.654134	-0.828391	0.424109	1.40685	-0.796249	-1.2599	-0.0500686	-0.881583	0.509248	0.616628	-0.780712	-0.798864	0	-0.464058	-1.071	0.068034	0.0636077	0.0453173	0.578835	0	0	-0.881583	-1.44389	-0.989	-1.14203	-1.21798	-1.26555	-0.0334335	-0.0518798	0.340401	-1.30184	-1.45175	-0.881583	0.386279	2.17426	0.322844	-0.989
TCGA-KC-A7FD-01	1	3-ETV4	-0.579629	0.777526	-0.336923	-0.958694	-0.439137	-0.239622	-1.66798	-1.353	0.850508	-0.842458	-0.438893	-0.792661	0	0.226578	-1.99672	1.48997	-1.02402	-0.678116	-0.381102	-0.216752	-0.515742	-1.21366	0	-0.178457	-1.42925	0.281793	-1.43224	-0.349555	-0.977005	0	0	-0.678116	-0.0769496	-1.66798	-1.91591	-1.15246	-1.26431	-1.67067	-1.6596	0.55205	-1.36561	-1.31178	-0.678116	0.0582575	0.725628	-0.101241	-1.66798
TCGA-M7-A725-01	1	3-ETV4	-0.523523	1.13167	-0.33694	0.370602	-0.601623	0.246497	-1.38499	-0.982298	-1.31931	0.211682	-0.17683	-0.353227	2.84703	0.713808	-0.159697	0.112313	-1.47977	0.605471	-0.725388	-0.905005	0.352258	-0.618134	0	-0.0474188	-0.49513	0.518824	-0.974589	0.769939	1.41644	0	5.07411	0.605471	-1.4824	-1.38499	0.618735	0.417689	-0.313523	-1.95104	0	-0.327833	0.333786	-0.53526	0.605471	1.18312	0.898945	0.76942	-1.38499
TCGA-V1-A8X3-01	1	3-ETV4	0.627151	1.26525	-0.0298595	0.631148	-0.742493	-0.727955	0.0559656	0.663257	0.384315	0.0706147	-1.28566	-0.771687	0	0.648654	0.0342249	-0.229948	-0.186199	-0.90445	-0.0566075	-0.34994	-1.26432	-0.453578	0	0.97119	-0.0452641	-0.160611	-0.914688	-0.979946	0.725239	0	0	-0.90445	0.647156	0.0559656	0.380642	-0.341576	-0.651842	0.691836	0.366654	0.0695605	0.211909	-0.0896147	-0.90445	0.0276355	1.65463	0.569593	0.0559656
TCGA-XQ-A8TA-01	1	3-ETV4	0.624854	-1.37913	-1.71642	-0.589614	-0.27064	-0.626674	-1.67934	-1.94535	0.216019	2.31866	1.15782	6.94284	0.508509	1.19922	0.365702	-1.62683	-4.16296	-1.32804	-1.33429	-1.64383	-0.854389	-0.722841	2.19869	-1.74706	-1.59536	0.600143	-0.905324	-1.2375	-1.89374	0	0	-1.32804	0.931187	-1.67934	2.5341	-0.301788	1.9308	-3.21091	-0.50854	1.4879	0.0718819	-1.44962	-1.32804	-6.31813	-1.60427	0.506266	-1.67934
TCGA-CH-5788-01	1	5-SPOP	0.431892	1.16222	-2.78846	0.807743	-1.34104	0.333889	-0.330545	-1.21797	0.309925	3.47366	-0.389713	-0.54866	0.795888	0.0932423	0.135697	-1.07904	-2.17608	2.01388	-0.851666	-0.0247146	-0.418742	-0.279767	0	-1.74457	-0.166776	0.252459	-0.0761153	-0.81272	0.105103	6.23029	0	2.01388	-3.30501	-0.330545	0.208804	0.919558	0.299404	-1.29415	-0.901453	-1.20454	-0.946522	-1.08449	2.01388	-2.47879	0.42378	-0.406191	-0.330545
TCGA-EJ-5509-01	1	5-SPOP	1.74261	0.475719	-0.968802	0.0232721	0.626192	1.42343	0.876873	0.542955	0.226258	-0.550217	1.0032	-0.933894	0.521602	0.933012	0.245552	-0.356714	0.246944	2.67455	0.254959	0.632939	-0.0665164	1.2022	0	-0.38788	1.95363	0.145213	1.73539	0.638959	-0.418587	0	0	2.67455	-0.794269	0.876873	0.0984395	1.52657	0.229557	0.602215	0.914567	0.600505	-0.617728	1.31548	2.67455	1.4731	-0.256361	-1.23917	0.876873
TCGA-EJ-7115-01	1	5-SPOP	0.887199	0.234455	-0.314783	0.345726	-0.073932	-0.409787	0.49525	1.23031	0.418398	-0.653274	0.06484	0.417179	0	0.731437	-0.629512	-0.984863	-0.234124	0.151002	0.127072	-0.119352	1.02857	-0.817267	0	-0.184781	0.13562	-0.0501687	-0.252321	0.307546	0.126926	0	0	0.151002	0.0852541	0.49525	0.911917	0.677171	0.582842	0.235186	0.654874	0.418617	-0.853359	-0.654524	0.151002	0.418262	0.533098	0.516606	0.49525
TCGA-EJ-7123-01	1	5-SPOP	0.781217	1.29917	-1.20465	1.35094	-0.838272	-0.107375	-0.527997	-0.363205	0.153361	0.8077	0.497054	-0.288799	1.7749	1.63698	-0.0682501	-0.766709	-1.34705	0.622493	0	0.488451	-1.95356	-0.806466	0	-0.580553	-0.356481	-0.0530637	-0.728662	-0.47355	-0.88308	1.39726	0	0.622493	-0.363329	-0.527997	-0.784745	0.229793	-0.121311	-1.02948	0.156203	0.313669	-0.766519	-0.454817	0.622493	0.0183997	0.422435	0.564804	-0.527997
TCGA-EJ-7782-01	1	5-SPOP	0.194173	-0.237796	-0.645816	-0.0426905	0.038625	-0.694197	-0.0599596	-0.441258	1.1935	0.019274	1.38004	-0.86106	0	0.679477	0.196987	-0.30784	-0.736028	1.15045	-1.6865	-0.487665	0.73837	-0.0381117	0	0.036436	0.355603	0.903206	0.967391	-0.179398	1.00242	0	0	1.15045	1.07499	-0.0599596	-0.471488	0.489934	-1.12072	-0.00121163	1.56698	1.57546	-0.0282908	-0.143354	1.15045	1.54304	0.00481383	1.51332	-0.0599596
TCGA-EJ-8468-01	1	5-SPOP	0.9963	0.0208427	-0.576086	0.36404	0.600426	2.00481	0.26508	0.230335	0.435599	-0.216916	-1.24282	-0.563293	0	-0.531375	-0.0605392	0.588887	0.453213	0.610919	-0.992378	2.16007	-0.0133016	0.952632	0	0.699122	0.95165	0.0346671	1.06873	1.00378	0.695078	0	0	0.610919	0.119578	0.26508	2.29573	0.775648	-0.352793	0.240593	-0.132961	-0.807789	1.08489	0.461494	0.610919	-0.0842289	-0.412667	0.812167	0.26508
TCGA-EJ-A65E-01	1	5-SPOP	-0.693964	-0.609479	-0.0987818	-0.875021	-0.373368	-0.731406	-1.12402	-0.110766	-1.26609	-1.21613	-1.81472	1.8123	1.55165	0.157879	-0.151405	-0.635326	-0.136808	1.0475	-0.354773	0.655631	-0.526121	-0.805812	0	-0.441513	-0.964397	-0.985528	0.604635	0.352934	-0.447029	0	0	1.0475	-1.18122	-1.12402	0.107101	-0.229234	0.119722	-0.718373	0.183137	-0.127418	1.00527	-0.868883	1.0475	-0.765672	-0.396521	0.313977	-1.12402
TCGA-EJ-A8FS-01	1	5-SPOP	0.294024	-0.750672	-0.293786	-0.932802	-1.07099	-0.308076	-1.97703	-0.0641034	-2.01593	0.105508	-0.783624	-0.0817559	0	-0.644082	-0.324602	-1.68702	-0.954576	0.659482	-1.56023	-0.386572	0.509632	-0.570637	0	-1.57825	-0.245648	-0.863242	0.614959	1.16371	-0.934315	0	0	0.659482	-0.886684	-1.97703	0.324782	-0.352873	-1.27134	-1.10229	0.496345	-0.189646	-0.341476	0.216078	0.659482	0.0753354	-0.743546	-0.309821	-1.97703
TCGA-FC-7961-01	1	5-SPOP	-0.0960477	0.696326	0.261699	0.332737	0.812343	0.635736	0.54564	-0.207889	0.375926	-1.43753	0.272267	-0.438852	0	-0.230869	0.950813	-0.966541	-0.420891	1.83204	0.0561196	0.593344	-0.0998183	0.884713	0	0.959978	0.228128	0.702985	0.132911	-0.580458	0.347565	9.65412	0	1.83204	-0.356521	0.54564	-0.461007	1.8339	0.674318	-0.340858	1.296	1.07277	0.701366	-0.345752	1.83204	-0.240013	-0.560236	-0.431362	0.54564
TCGA-G9-6333-01	1	5-SPOP	-1.07545	-0.550043	0.668283	0.757382	0.251485	-0.152556	-0.667992	0.517492	-1.54934	-0.196652	0.122588	0.480119	1.72759	0.335327	-0.844439	1.77699	0.376389	-0.188997	1.19706	1.47258	-1.51589	0.292883	0	-1.00042	0.163918	-0.35065	-0.948532	0.565223	-0.428491	0	0	-0.188997	-0.732775	-0.667992	-0.606193	0.667844	0.401916	-0.257947	0.64683	-0.153583	-0.1284	-0.430683	-0.188997	0.167164	2.68923	0.568148	-0.667992
TCGA-HC-7080-01	1	5-SPOP	-0.0132368	-0.218626	-0.230608	-0.565126	-1.43434	0.00780831	-1.42491	-1.38502	0.174293	-0.091205	0.221977	-0.868396	0.370941	1.01054	-0.870751	-1.83497	-1.23421	-0.225736	-0.588422	0.0961895	0.34966	-0.386552	1.60387	-0.815048	-1.36198	-0.0989348	-1.04787	-0.533696	-0.410426	0	0.344114	-0.225736	1.35103	-1.42491	0.917114	-0.156939	-1.02416	-1.39132	2.4257	0.93865	0.137535	-1.17492	-0.225736	1.21227	0.00371601	-0.252021	-1.42491
TCGA-HC-8261-01	1	5-SPOP	0.659063	-0.603175	0.0426068	0.81859	0.885703	-0.290808	-0.696124	0.781904	-0.608837	-0.270352	-0.525184	0.0704264	4.87779	1.34264	-0.348028	-0.211065	0.70247	0.533059	0.534384	0.594518	0.20806	1.12382	0	-0.1271	0.745032	-0.554332	-0.372839	0.660093	-0.797314	0	0	0.533059	-1.04181	-0.696124	0.613289	1.24268	0.610893	-0.380865	1.06059	-1.56564	-0.0711896	0.241323	0.533059	0.252001	-0.771607	0.015638	-0.696124
TCGA-KK-A59X-01	1	5-SPOP	-1.11173	-1.1679	-1.84716	0.911565	-1.46589	-0.447471	-1.52404	-1.41917	-0.987187	-0.745119	0.832502	-0.350816	0.623004	-0.44392	-0.413442	0.35381	-1.16281	2.45725	0.123173	1.23093	-0.557429	0.786344	0	0.597237	0.0308222	-0.860208	-0.335079	0.826436	-0.608861	0	0	2.45725	-0.684484	-1.52404	-0.652087	1.54077	-0.905639	-1.2809	2.24641	-2.58366	0.108852	1.10462	2.45725	0.197407	-1.21336	0.753631	-1.52404
TCGA-KK-A59Z-01	1	5-SPOP	0.803334	0.129847	0.471154	-0.373532	0.017252	0.87799	0.327011	1.21249	0.208401	-1.90661	-0.602892	0.352011	1.99293	0.667359	-1.61386	1.70254	0.431727	0.66788	1.17375	0.02159	-0.193337	0.773501	0	0.414926	0.515718	1.86696	-0.73834	1.23248	-0.406272	0	0	0.66788	0.538122	0.327011	-0.405034	1.65051	0.458016	0.792324	0.653997	-0.399356	0.246391	-0.0683727	0.66788	0.155105	-1.97277	0.800999	0.327011
TCGA-KK-A6E0-01	1	5-SPOP	-1.07223	1.02028	-0.481567	-0.563305	-1.53476	0.784819	-2.19916	0.508582	-0.526466	1.94326	1.09938	-1.1475	0.527645	2.23266	-1.1542	-0.735623	-0.452735	0.787499	-0.0483867	1.50652	0.663135	-0.309391	0	-0.0776806	-0.37523	0.214869	0.0947448	0.458968	-0.408069	0	0	0.787499	-1.29961	-2.19916	0.186203	-0.106151	-0.19108	-1.20848	1.81247	-0.346043	-0.0440077	-0.879996	0.787499	-0.845904	0.316881	0.318077	-2.19916
TCGA-KK-A8I9-01	1	5-SPOP	-0.547412	-0.810347	0.906735	-0.195213	-0.227479	1.55522	-0.466646	0.111173	0.374424	0.46117	-0.66141	0.0509347	1.81743	0.0242252	-1.9495	2.69575	0.245708	0.875019	0.443959	-0.167747	0.32647	1.33501	0	0.101016	0.218877	0.183836	-0.0568485	0.681031	-0.662696	0	0	0.875019	0.45035	-0.466646	-0.260156	1.26868	0.503214	-0.550305	0.666061	-0.980172	0.227894	1.21834	0.875019	1.843	-1.26777	-0.00912401	-0.466646
TCGA-KK-A8IF-01	1	5-SPOP	-0.734374	1.31224	-0.876866	-0.726327	-0.236681	-1.05423	-1.70881	0.50553	-2.25855	-0.95104	0.535076	-1.1475	0	-0.832216	-1.39053	-1.83999	-1.65699	-0.643768	-1.47807	0.0971017	-1.56907	-1.08556	3.16522	-2.32766	-1.99933	-0.924863	-0.673696	-3.19726	-0.822015	2.70209	0	-0.643768	-2.2568	-1.70881	-1.91591	-0.607336	-0.484774	-2.73777	-1.0648	-1.1985	-0.543561	0.973968	-0.643768	-1.80058	1.68122	-1.7131	-1.70881
TCGA-KK-A8IK-01	1	5-SPOP	-1.07658	0.409168	-1.70834	-0.800575	-1.91581	-0.0659359	-2.75331	-1.44703	-0.981635	-0.0181914	-1.2813	-1.1475	0	-1.07144	-1.68912	-1.36621	-2.81159	2.42307	-1.2361	1.54506	-0.258813	-0.251607	0	-0.844507	-0.572384	-0.262927	-1.43224	-0.156629	-1.89374	0	0	2.42307	-0.259744	-2.75331	-1.91591	0.628049	2.6189	-2.47372	0.576356	-1.45404	0.371453	-1.04508	2.42307	-1.71916	0.0130724	-1.71711	-2.75331
TCGA-VN-A88O-01	1	5-SPOP	-1.37669	-0.332087	0.0110815	-0.526985	-0.514713	0.061877	-1.51083	-0.568126	-0.44127	-1.15672	-1.76433	0.312263	0	0.18969	-0.227054	0.775873	0.289196	-0.593286	-0.330991	0.676015	-1.84077	0.240768	0	0.11084	-0.0521045	-0.952108	-0.857894	-0.608973	0.0343243	0	0	-0.593286	1.20749	-1.51083	-0.0978341	-0.289785	-0.456623	-0.204364	0.760658	-2.40167	0.30043	-0.617025	-0.593286	-0.641079	-1.88823	1.09169	-1.51083
TCGA-VN-A88R-01	1	5-SPOP	-1.48607	-0.59962	-0.211417	1.97173	-1.91581	-0.0472991	-1.62143	-0.523699	-2.57326	-0.552556	-1.19543	-1.1475	0	1.04943	-2.57469	-1.27804	-1.56565	1.12873	0.124457	-0.408643	0.638452	0.67488	0	-1.31938	-0.251921	-0.682247	-0.746823	1.51294	-0.190245	0	0	1.12873	-0.389887	-1.62143	-0.417619	1.19116	-0.00737251	-1.35618	2.16202	0.637357	-1.12884	-0.146229	1.12873	1.26001	0.539682	-0.383087	-1.62143
TCGA-VP-A87B-01	1	5-SPOP	1.01651	-1.43445	-0.182072	-0.398043	-0.672849	-0.575735	-0.635535	0.44872	-0.64151	0.192867	0.243269	-1.1475	1.1	0.215677	-0.979039	-0.218809	-0.97308	2.44821	-0.376875	0.0567559	0.179013	0.405317	0	-0.73317	0.163509	-0.829592	-0.757785	0.199205	-1.45285	0	0	2.44821	0.966086	-0.635535	0.809165	0.640503	-0.109633	-1.08335	0.901792	-0.624188	-0.594123	0.613431	2.44821	-0.848044	-0.799429	-0.166218	-0.635535
TCGA-VP-A87H-01	1	5-SPOP	0.693999	-1.32162	-0.471592	-0.00890369	0.277792	-1.31799	-0.717305	0.302165	-0.342101	-1.54665	-1.88242	1.92881	0.960812	2.03764	-0.688047	0.771169	-0.43162	1.20803	-0.373867	1.40559	-0.941673	-0.80616	0	-1.51402	-0.333475	-1.09967	0.159536	0.439501	-0.0997106	2.05889	0	1.20803	-0.981923	-0.717305	1.27467	-0.586834	1.88332	-0.810154	-1.21365	1.17631	-0.0292013	-0.174039	1.20803	-0.493321	1.35498	-0.375544	-0.717305
TCGA-XJ-A83G-01	1	5-SPOP	-2.56807	0.205964	-0.183722	2.42422	-0.0451335	0.169401	-2.01131	-0.401979	-1.37881	0.269308	-1.14245	0.503371	1.27551	-0.2137	-1.29658	-0.410484	-0.0870313	-0.0942588	0.636213	1.50697	-1.11616	-0.238397	0	-0.144998	-0.935426	-0.907143	-0.110559	0.0897374	-0.139166	0	0	-0.0942588	-1.03646	-2.01131	-1.33035	-0.677203	-1.02255	-1.36923	1.17703	-1.46153	-1.31467	-0.429652	-0.0942588	-0.024068	0.630943	0.0937862	-2.01131
TCGA-Y6-A8TL-01	1	5-SPOP	-0.112884	0.186895	-0.179645	0.225821	1.10042	-0.82109	-0.599888	0.397175	0.321978	-0.127183	-0.981576	0.206292	1.51423	0.923974	-0.142165	-0.203325	-0.480525	-0.00650839	-0.127388	0.984458	-1.04296	-1.62636	0	-0.187848	-1.23631	-0.154924	-0.230219	-0.937586	0.93529	0	0	-0.00650839	0.472513	-0.599888	0.71251	-1.41293	-0.686787	0.171143	-0.386019	-1.92431	0.07652	-0.512665	-0.00650839	-1.60653	-0.613172	0.599347	-0.599888
TCGA-YL-A8HM-01	1	5-SPOP	-0.709	0.211347	-2.05117	-0.590329	-0.728206	1.30566	-1.47523	0.922606	-0.903624	-0.000954609	0.304252	-0.765277	0	-0.328794	-1.44467	-1.04002	1.32883	2.96957	-0.713697	0.120174	-0.526411	1.03947	0	-1.43383	0.989613	0.500911	-0.205588	1.10216	-1.54965	0	0	2.96957	-1.69202	-1.47523	-1.24537	0.843481	-0.133385	-0.558691	0.0442916	-0.951995	-0.938439	0.156251	2.96957	0.117358	-1.05178	0.287006	-1.47523
TCGA-YL-A8S8-01	1	5-SPOP	0.48475	-0.52936	-0.651763	-0.911885	1.0764	-0.503607	0.27388	-0.235174	0.181505	0.158838	0.361067	-0.463412	0	0.870692	-1.18655	0.326298	-0.478682	2.18885	-1.0557	-0.44388	-0.055074	-0.156183	0	-0.401933	-0.00554821	-0.247258	-0.889207	0.223266	-0.414375	3.35595	0	2.18885	0.599851	0.27388	1.04133	0.71211	1.07656	-0.63091	0.498033	0.699904	1.13884	-0.563338	2.18885	-0.226504	-0.585291	-0.569292	0.27388
TCGA-YL-A8SH-01	1	5-SPOP	0.526916	-0.709407	0.423958	0.105518	-0.0636629	-0.37152	-0.63237	-0.0342596	-0.272687	-1.31383	-0.452679	-0.352315	0.621663	0.663015	-0.709418	0.231039	0.280054	0.046315	0.18832	0.11821	0.331145	-0.615461	0	-0.685942	-0.448336	-0.704523	0.0100151	-0.195742	-0.766337	0	0	0.046315	1.47187	-0.63237	-0.479964	-0.770313	-0.707288	0.392029	1.10816	0.0862081	0.533134	-0.35461	0.046315	-0.480756	0.970803	-0.620925	-0.63237
TCGA-YL-A8SO-01	1	5-SPOP	0.258497	-0.556747	0.763788	-1.37944	0.202012	0.186034	-0.194689	1.62961	-1.01936	1.18656	0.256364	0.790423	1.40001	-0.0420012	-1.11281	0.242247	-0.574296	2.16165	0.869063	0.492314	1.43431	0.237994	0	-0.139849	-0.174471	0.0349893	-0.330075	-0.81129	-0.350845	0	0	2.16165	0.963751	-0.194689	0.456892	0.388417	1.60153	-0.67258	0.467231	-0.784499	-0.913596	1.2168	2.16165	-0.362034	0.0354015	-0.195819	-0.194689
TCGA-ZG-A8QX-01	1	5-SPOP	-0.304775	-1.03603	-0.0413196	0.523172	-1.55164	0.562744	-1.18099	-0.171764	-0.638177	-0.973192	0.783483	0.888649	0	-2.27248	0.522681	-0.26982	-0.306198	2.50927	-0.245629	0.181872	1.07923	-0.441045	7.07296	-0.00202603	-0.370784	-1.05036	-0.521733	-1.07853	0.265215	0	0	2.50927	-0.396965	-1.18099	0.551112	-0.469553	0.090364	0.715304	-0.060024	-0.624823	0.31047	-0.324955	2.50927	-1.18762	-0.672307	0.568273	-1.18099
TCGA-ZG-A8QY-01	1	5-SPOP	-0.251323	-1.53648	-0.105396	0.66876	-0.257888	0.46321	-0.239638	-0.295153	0.0893487	0.25306	0.831832	-0.473774	5.28309	-0.712196	-1.26231	-0.359385	-0.821193	0.208318	0.329296	-0.848814	0.581519	-0.962597	0	-0.0878955	-0.746824	-1.10917	-0.898472	1.08778	-0.177962	0	0	0.208318	-0.180126	-0.239638	0.00444494	0.221956	1.7786	0.141502	1.72807	0.827918	1.10824	-1.36066	0.208318	-0.504082	-0.337348	-0.738134	-0.239638
TCGA-CH-5737-01	1	6-FOXA1	0.695616	0.298071	-1.56196	0.720696	-1.29556	0.508566	-1.13507	2.83374	0.899652	1.43825	0.858966	-0.501279	1.60616	0.697647	1.44566	-0.341843	-1.11305	0.764137	1.13025	0.355926	-0.539447	-0.896181	0	-1.1128	-0.390992	-0.418761	0.880402	-0.203485	-0.299285	0	0	0.764137	2.04354	-1.13507	3.56766	-0.478557	0.0633153	-1.22837	0.902192	0.805819	-0.866901	-0.441396	0.764137	-0.11346	1.51937	1.05943	-1.13507
TCGA-EJ-5494-01	1	6-FOXA1	1.21588	0.181935	-1.69975	-0.131188	-1.29432	0.0182776	0.335313	-0.389662	0.725652	0.443341	-1.89655	1.45419	0	0.79016	-0.908021	-0.186965	0.0375891	0.434445	0.571623	-0.0496047	-0.826526	0.407956	0	-0.316472	0.710831	-0.857594	0.0175126	1.36432	0.940246	0	0	0.434445	-0.502591	0.335313	-0.696323	0.459421	0.000857142	0.219948	-0.617165	0.266937	-0.340807	-0.0228759	0.434445	0.140107	-0.619031	-0.0881785	0.335313
TCGA-EJ-7789-01	1	6-FOXA1	-0.511677	2.47567	-1.28447	-0.575969	-1.54142	1.39869	-1.00458	-1.67307	-0.947229	0.0896452	0.983962	-1.1475	0	-0.0785307	-0.963693	-1.74107	-1.63229	0.817903	-0.713825	0.116452	-0.256124	0.237017	0	0.0616843	0.00791524	0.549382	-1.43224	-0.412804	-1.07862	0	0.480924	0.817903	1.18302	-1.00458	-0.0750469	1.17737	0.484346	-1.01967	0.98887	0.816556	0.953406	-0.167347	0.817903	-0.611647	-0.0663496	-1.23874	-1.00458
TCGA-J9-A8CP-01	1	6-FOXA1	-0.954288	0.513577	0.356339	-1.37944	-0.273102	0.722253	-0.135362	0.715541	-1.66028	0.543669	-0.36836	-1.1475	0	-1.40729	-0.123711	0.737073	-0.750584	-0.0332323	0.745814	-0.626744	0.0726573	0.930976	0	-1.12632	-0.780885	-1.02921	-1.43224	0.187459	-0.174462	0	0	-0.0332323	0.156213	-0.135362	-0.0870563	-0.6295	1.76892	0.191669	1.23304	1.00462	1.82924	0.616215	-0.0332323	1.26052	0.414403	-0.272686	-0.135362
TCGA-KK-A8IB-01	1	6-FOXA1	-0.0828847	-0.986536	0.818563	-0.825492	-0.911655	0.588564	-0.573182	-0.446882	-1.55026	-0.94461	-0.82294	-1.1475	0	-0.466599	-1.32695	1.93175	0.581648	1.80087	0.35132	1.09201	0.350841	0.854197	0	-0.785672	0.408477	-1.07522	-0.338399	-0.0230641	-0.253404	0	0	1.80087	0.0403012	-0.573182	-0.86178	0.835629	2.1511	-0.0233695	0.271916	-1.04432	-1.26828	1.34892	1.80087	0.484506	-1.05992	0.672571	-0.573182
TCGA-KK-A8IG-01	1	6-FOXA1	-0.400234	-0.269592	0.218177	1.40093	-0.460716	0.282931	0.271928	0.0076838	-0.796851	-0.421316	-0.0406561	-0.147181	0	-1.83358	0.00629602	0.90039	0.394797	2.50366	0.423623	0.216434	0.359697	0.811727	0	0.695663	0.311538	0.107878	-1.43224	-0.884799	0.0248349	0	0	2.50366	0.53979	0.271928	-0.536126	1.06839	-0.40474	0.638957	0.19167	0.221439	0.212957	0.104262	2.50366	-0.107943	-0.121471	0.208452	0.271928
TCGA-YL-A9WI-01	1	6-FOXA1	0.357944	-0.709597	-0.396316	-0.85649	-1.91581	-1.72332	-1.09897	-2.18822	-0.654938	0.228526	-0.639306	-1.1475	0	-0.757988	-1.37561	-1.27736	-1.23645	2.13124	0.441874	0.115414	-1.20683	-0.647618	0	-0.713659	-0.277827	-0.216891	-0.0559283	-1.33711	-0.662007	6.71216	0	2.13124	-0.00528609	-1.09897	0.147902	-0.734416	-0.220237	-1.20342	-0.191022	-2.45684	-0.869725	-0.255424	2.13124	-1.31324	1.42632	-0.473403	-1.09897
TCGA-CH-5772-01	1	7-IDH1	0.432173	0.538546	-0.640429	-0.139971	-0.912515	-0.853684	-1.57573	-0.303453	0.787554	-1.63256	0.121395	1.66805	0	-0.195506	-0.0730682	-0.281087	0.143801	1.11827	-0.406602	1.60545	0.773973	0.457319	3.69023	0.977581	-0.247177	-1.38739	-0.547878	-0.784202	-0.0309408	0	0	1.11827	-2.17096	-1.57573	-0.862684	0.234465	0.635007	0.324634	0.189231	-2.05636	0.660348	-1.24943	1.11827	-1.11508	0.122905	-0.167824	-1.57573
TCGA-EJ-7125-01	1	7-IDH1	-0.244387	-0.109828	-1.44427	0.398876	-0.882286	0.408437	0.00225307	-0.969429	0.938827	-1.12684	1.24497	-1.1475	0	0.0576289	0.942435	-0.0226676	-0.332018	2.04166	0.0284597	-0.388265	-1.94457	0.403604	0	-0.167888	0.737331	-0.277772	-0.206536	0.655168	0.402028	0	0	2.04166	-1.76841	0.00225307	-0.404806	1.20546	1.11185	0.730451	0.831914	-0.564595	-0.223194	0.215573	2.04166	0.0363377	0.0830419	0.0794894	0.00225307
TCGA-2A-A8VO-01	1	8-other	-0.162595	-0.579217	0.213425	-1.37944	-1.02113	-0.223578	-0.919187	-1.38433	-0.686519	-0.46437	-1.31517	-1.1475	0	-0.0632402	0.194035	-0.0533376	-0.261491	0.0437837	-0.47442	-0.16882	0.159554	-0.036871	0	-0.258786	-0.387833	-1.12044	-0.148538	-1.50426	0.284204	0	0	0.0437837	0.771849	-0.919187	-0.475156	-0.338872	-1.12901	0.370442	-0.184816	-1.45563	-0.226342	0.593386	0.0437837	-1.06477	-0.704249	0.0476547	-0.919187
TCGA-CH-5751-01	1	8-other	0.730591	-1.13252	-1.87776	0.0897243	-1.91581	0.106327	0.0459518	-1.18231	0.76925	2.95791	-0.843821	-0.112236	0	-0.969216	-2.1067	0.322077	2.227	1.10676	-1.74626	-2.36271	-0.638077	1.5589	0	-0.371958	2.25459	0.20779	-0.00651577	1.66064	-1.89374	0	0	1.10676	0.162378	0.0459518	-0.344462	2.28496	0.930635	1.82586	-1.15022	0.765828	0.883523	0.466487	1.10676	-1.28542	-0.30845	-1.8794	0.0459518
TCGA-CH-5761-01	1	8-other	1.53553	-1.42452	-1.59508	0.210804	-0.129132	1.51013	-0.231328	0.211968	-0.354616	1.23935	-1.11824	1.3325	0	3.15407	1.48234	-0.600255	-1.27214	1.71207	-1.46356	-1.94843	1.92274	0.725927	0	0.169599	0.477209	0.591336	0.0738889	0.635961	-0.35095	0	0	1.71207	-0.0872728	-0.231328	0.892987	2.30932	0.864539	-1.00937	0.0883785	0.841863	0.592775	0.0570962	1.71207	0.567511	-0.291118	1.42522	-0.231328
TCGA-CH-5767-01	1	8-other	-0.018825	1.78663	-1.84233	3.75645	-0.668999	-0.0792603	-1.2493	0.00080136	0.0721521	0.574398	0.361901	-0.796583	0.466384	0.936208	-0.194411	0.997459	-1.53688	-0.0223458	0.9234	1.08911	-1.11892	-1.01312	0	-0.226014	-1.27633	-0.531711	-0.288269	0.525494	-0.518275	0	0	-0.0223458	-0.884705	-1.2493	-1.07894	-0.282517	-1.25841	-0.0571924	0.395408	0.981888	0.160187	-1.68374	-0.0223458	-1.5745	1.55471	2.01341	-1.2493
TCGA-EJ-5514-01	1	8-other	2.23976	0.99508	-1.48123	0.731168	0.777023	1.06648	0.315474	-0.861976	0.351671	0.137527	-0.200559	-0.209368	0	1.03967	2.09095	-0.229328	-0.28645	0.61578	-2.04379	0.662682	0.105089	1.19867	0	0.964818	0.875497	-0.16487	-0.374956	0.36141	0.216154	0	0	0.61578	-0.215452	0.315474	1.39983	2.9691	3.14391	0.465096	-1.14852	-1.13497	0.30559	0.66906	0.61578	-1.18381	-0.663918	-0.253949	0.315474
TCGA-EJ-5518-01	1	8-other	0.869566	1.68729	-1.3234	1.17971	-0.825432	2.45307	0.574318	0.736439	-0.454679	0.607003	0.441884	-0.4392	0.297707	1.9472	0.589034	-0.804762	-0.362569	0.539397	-0.54488	-0.496857	1.81849	0.380045	3.27119	0.331416	0.877338	1.96455	0.00501583	-0.526832	1.66679	0	0	0.539397	-0.243341	0.574318	0.64312	1.383	1.19075	0.370302	-0.952758	0.75599	-0.745546	0.007135	0.539397	1.10388	-0.46305	1.5027	0.574318
TCGA-EJ-7218-01	1	8-other	-1.11649	-0.189989	-0.477466	0.850456	-0.777921	-0.775802	-0.946677	-1.15603	-0.365156	0.438721	0.751618	-0.402476	0	0.545738	0.214111	-0.965171	-1.09257	0.330855	0.687517	0.0919583	-1.81826	-0.0857948	0	-0.987798	0.306491	-0.757074	-0.406223	-0.750897	0.139645	0	0	0.330855	1.24378	-0.946677	-1.16524	-0.375312	-0.271437	0.283587	0.855996	0.000434355	-0.489864	-0.289478	0.330855	-0.13663	0.844408	0.286192	-0.946677
TCGA-EJ-7317-01	1	8-other	-0.231398	0.843087	-0.89881	2.57337	-0.430627	-1.31411	-0.287923	0.165817	-0.110515	-0.254777	-0.470002	0.39987	0.475838	1.71083	0.27222	-1.81557	-1.61626	-0.362926	0.728427	1.29474	-0.867149	-1.14229	0	-0.26505	-1.16658	-1.23984	-0.020051	0.407659	1.26132	0	0	-0.362926	-0.530059	-0.287923	-1.55517	-0.863252	-0.565118	0.572358	0.809187	0.0302951	-1.18414	-2.04012	-0.362926	-0.497383	1.55094	0.99097	-0.287923
TCGA-EJ-A65J-01	1	8-other	0.298626	0.507528	-1.29397	-0.954815	-0.166891	0.329808	-0.590789	-1.0808	-1.15238	-1.64799	-0.248093	-1.1475	0	-0.00707891	0.273909	-0.827667	-1.62922	1.78469	-0.199307	0.363706	-0.602386	0.0183447	0	0.463894	0.453518	0.0171953	-1.43224	-0.800567	-1.1334	0	0	1.78469	-1.7273	-0.590789	-1.91591	1.33788	0.720511	-1.37196	1.8501	0.409021	-0.571783	0.0623282	1.78469	-0.609201	1.41058	0.45217	-0.590789
TCGA-FC-A4JI-01	1	8-other	-1.15541	-1.40575	-2.43481	-0.195319	-1.91581	-1.66159	-4.05647	-1.16289	0.910379	2.53894	-1.86496	-0.801647	0	1.24915	-0.647595	-1.07068	0.609746	0.209364	-1.18163	0.221779	-0.0454661	-0.639013	0	-0.0454656	-0.446256	-1.6009	-0.955947	-2.38789	-1.89374	0	0	0.209364	-2.35986	-4.05647	-1.30258	0.713729	2.5439	-1.51894	1.46882	1.84385	-1.24978	-1.3343	0.209364	-1.12145	-0.0106447	0.491149	-4.05647
TCGA-FC-A5OB-01	1	8-other	-1.7182	0.689374	-3.01946	-1.37944	-0.496296	1.44976	-3.22844	0.135238	-0.145733	-0.702693	0.949935	-1.1475	0	-2.11435	-2.36452	-1.34156	-2.69824	2.07445	-1.14492	-0.0237775	-0.687237	-0.878365	0	-1.10195	-2.11893	0.0416218	-1.43224	-2.10537	-1.51084	0	0	2.07445	-0.85798	-3.22844	-1.48736	-0.627646	-0.849768	-2.28621	0.185722	-1.73818	-0.166329	-0.488155	2.07445	0.857277	-0.584698	-0.31153	-3.22844
TCGA-HC-7075-01	1	8-other	0.0948046	0.420366	-1.56006	-1.37944	-0.925924	-0.810174	-0.847105	-1.96936	-0.257329	-0.640789	-1.50703	-0.616063	0	0.507562	-0.284924	-1.69098	-0.566896	0.458226	-0.664682	0.695918	-0.959697	-1.28704	0	-0.641045	-0.0395864	-1.45891	-0.700368	-1.33373	-0.421779	0	0	0.458226	-1.04871	-0.847105	-0.122358	-1.4097	-1.74423	0.287534	-0.634133	-1.94548	-0.859973	0.649001	0.458226	0.0458563	0.227085	0.147604	-0.847105
TCGA-HC-7078-01	1	8-other	0.547169	-0.445544	0.763358	-0.0568242	0.585067	-0.0623791	-0.218479	0.416132	-0.115502	-0.432869	-2.12331	-0.0320747	2.05427	0.295976	-1.08978	0.329615	0.173923	0.260224	0.929038	0.174462	0.685054	0.804186	0	-1.31556	0.503026	-1.1551	0.10388	0.991682	-0.0747287	0	0	0.260224	0.777018	-0.218479	-0.141865	0.983295	0.48041	-0.337139	1.01773	-0.23388	0.651502	0.092628	0.260224	0.0565453	-0.0869588	-0.162212	-0.218479
TCGA-HC-8256-01	1	8-other	-0.0888661	0.980748	-0.735921	-0.355789	0.399877	-0.954445	-1.07781	0.813421	0.925912	0.498158	-1.17528	0.193987	3.0703	1.29403	-0.276752	-1.51378	0.229411	-0.0543235	-0.296143	0.126382	-1.59766	-0.677742	0	-0.81303	-0.282974	-0.498884	-0.243345	-0.774685	-0.304254	0	0	-0.0543235	-0.0373466	-1.07781	0.356249	-0.526157	-0.541277	-0.0169139	0.270709	-0.162458	-0.167191	-0.25595	-0.0543235	-0.722174	0.197905	0.28357	-1.07781
TCGA-HC-8264-01	1	8-other	0.316104	-0.646062	0.718097	0.577646	-1.91581	0.520155	0.766036	0.292845	-0.556486	0.112641	-0.240913	-1.1475	0	-0.580515	0.339243	-1.40239	-0.749256	0.37167	-0.133772	-0.307077	1.18055	0.483476	0	1.44825	-0.0945845	-0.202603	-0.632171	1.825	1.01224	0	0	0.37167	0.684604	0.766036	-0.2529	1.22161	-0.0772457	0.985259	0.0370724	1.43871	2.33808	-0.750339	0.37167	-0.159243	0.211155	-1.99878	0.766036
TCGA-HC-A4ZV-01	1	8-other	1.43535	-0.331306	0.291766	-0.691191	-0.0465071	1.38422	0.234562	0.00851468	0.386195	0.378032	-0.778198	0.092304	0	-2.01271	-2.27198	-0.405099	0.938316	-0.27051	-0.595272	0.596335	-0.321691	0.815539	0	-0.332703	1.35142	-0.315351	1.83869	2.05995	-0.265567	0	0	-0.27051	-0.814257	0.234562	-1.33108	1.71661	0.197564	0.34622	0.577655	-0.264917	1.83259	-0.0449302	-0.27051	-0.368188	0.499299	-1.05649	0.234562
TCGA-J9-A8CL-01	1	8-other	0.818858	0.51235	0.180525	0.36662	-0.0120272	0.347855	0.759475	-0.878084	0.358118	-0.940872	-1.5899	0.149242	0	-0.230369	0.0239585	0.0710587	0.733307	-0.980132	0.573012	1.52476	0.744638	1.69081	0	1.38632	1.01296	-1.16883	0.353582	0.235439	0.135492	0	0	-0.980132	-1.26623	0.759475	-1.4216	1.43014	0.940988	-0.525839	0.337484	0.299128	1.16079	0.887029	-0.980132	0.488279	-0.21508	-1.98469	0.759475
TCGA-J9-A8CN-01	1	8-other	-0.666832	-0.485599	-0.999047	-0.0927198	-0.359688	0.635241	-1.53293	0.496585	-0.191935	-0.842694	-0.590271	-0.0623471	0	-1.01827	-1.00331	0.0205027	-0.562286	2.24539	0.170192	-0.2656	-1.50451	-0.634041	0	-1.14799	-0.707149	-1.92259	-0.75837	-1.21359	-1.45324	0	0	2.24539	-0.874387	-1.53293	-0.434964	-0.367346	-1.17209	-1.22715	-0.236971	-1.10327	-0.560766	0.340462	2.24539	-1.11526	0.843702	2.13814	-1.53293
TCGA-KC-A7FA-01	1	8-other	-1.34331	-0.958765	0.865502	-0.480165	-0.952878	0	-0.566429	-0.752948	-0.873043	0.00887839	-0.524469	-0.704327	0	-0.641953	-0.339755	0.0346095	0.3002	1.59275	0.471078	-0.466899	0	0.490802	0	-0.788537	0.131196	-1.72236	-0.821922	-1.07209	-0.990574	0	0	1.59275	0.778665	-0.566429	0.312181	0.159121	1.23302	0.179019	-0.631963	-2.99036	0.0548069	0.551725	1.59275	-1.8543	-0.0588538	-0.0872661	-0.566429
TCGA-KK-A6E5-01	1	8-other	-0.0458199	0.179532	0.133021	-0.255437	0.855257	-0.501992	-0.543539	0.179596	-1.03657	0.652652	0.413997	-0.00569875	1.25984	0.998013	-0.453124	0.29683	0.146087	-0.618307	-0.219143	0.0677026	-1.10539	0.24812	0	-0.95094	-0.0997036	-0.387862	-0.126793	0.542752	-1.25225	0	0	-0.618307	0.911749	-0.543539	0.993069	0.288406	0.373075	-0.38265	1.5925	0.391805	-0.563467	-0.0627959	-0.618307	-0.333988	0.360007	-0.0333163	-0.543539
TCGA-KK-A8ID-01	1	8-other	-1.60657	1.14772	-1.27736	-0.940909	-1.29556	-1.23654	-2.30668	-2.20853	0.389767	-1.8939	0.569422	-0.777662	0	-2.53738	-1.59738	-0.422159	-0.463457	-1.33717	-1.96798	0.311847	-0.55087	-0.702266	2.12528	0.693447	-0.535439	-0.806418	0.232059	-1.87568	-1.89374	0	0	-1.33717	-1.67496	-2.30668	-1.54327	-0.478557	-0.980423	-1.18383	-0.530214	-0.218346	1.56157	-1.46093	-1.33717	-0.476385	-0.598104	0.272695	-2.30668
TCGA-KK-A8IJ-01	1	8-other	-0.807592	0.283429	-0.423993	-1.37944	-0.368625	-0.78763	-0.974467	0.180408	0.128953	-1.12481	-1.199	-0.482002	1.43217	0.0852081	-0.187408	0.816374	-1.4096	-0.0817747	-0.175382	0.0696616	-1.54406	-0.673574	0	-0.593404	-0.734271	0.223715	-0.515744	-0.790542	-0.779845	0	0	-0.0817747	0.377812	-0.974467	-0.830155	0.156059	-8.25493e-05	0.0157052	0.514889	1.60398	-1.46346	-0.823746	-0.0817747	-0.168226	-0.0443538	1.61522	-0.974467
TCGA-M7-A721-01	1	8-other	-0.252948	-0.0823859	0.258361	0.0340011	0.119535	0.121693	-0.177794	0.184972	0.253805	-0.514124	0.628635	0.603785	0	1.11525	0.123885	-1.06307	-0.0620125	0.457269	0.469468	0.103916	-1.16155	0	0	0.046805	0.50021	0.358647	-0.0647849	-0.534498	-0.223044	0	0	0.457269	1.09272	-0.177794	0.49896	-0.0425401	0.897054	-0.519196	0.905659	-0.00143486	-0.166206	0.73119	0.457269	0.257424	0.224889	0.417903	-0.177794
TCGA-V1-A8MG-01	1	8-other	0.511226	-0.369739	0.895333	-0.270852	0.556591	-0.346093	0.243378	0.591614	-0.413575	0.352796	-0.154744	0.888649	0	-0.0330679	-1.14829	0.353139	0.938801	0.646868	0.155965	0.115321	-0.567674	0.0473389	0	-0.567332	-0.3835	-0.211361	-0.655838	0.985491	-0.802522	0	0	0.646868	1.3084	0.243378	-0.126986	-0.1763	1.18344	0.212472	0.244513	-0.386284	1.05723	-0.275396	0.646868	0	-0.145457	-0.178809	0.243378
TCGA-V1-A8ML-01	1	8-other	-0.624092	0.360068	0.30843	0.851738	0.218541	0.154773	-0.323862	0.359304	-0.291428	1.88674	-0.755056	-1.1475	0	0.420557	-1.09381	-0.188161	-0.563481	-1.84641	0.711091	0.166081	-0.401802	-0.494858	0	-0.00760596	-0.781448	-0.805831	-0.815335	0.376411	-0.801729	0	0	-1.84641	-0.456702	-0.323862	-0.0199935	-0.561917	-0.748299	-0.985041	-0.120584	-2.31221	0.11236	-1.64024	-1.84641	-0.318714	0.0833367	-0.709956	-0.323862
TCGA-VN-A88P-01	1	8-other	-0.98011	-1.1149	-0.468177	-0.419694	-0.257468	1.22765	-0.233989	-0.357435	-0.093574	-2.15118	-1.50599	3.69247	0	-0.0288694	-0.0506883	-0.22473	0.0215822	0.0697108	0.146153	0.230139	-0.61458	-0.319918	0	-0.393033	-0.279203	-1.5038	-0.317565	-0.529929	0.358244	0	0	0.0697108	-0.603217	-0.233989	-1.91591	0.155173	0.0806748	0.529054	-0.323904	-2.17796	-0.743524	-0.809544	0.0697108	-0.118509	-0.530048	-1.8253	-0.233989
TCGA-WW-A8ZI-01	1	8-other	0.766597	-0.511135	0.0312941	0.270715	-1.39662	-0.152989	-0.880688	-1.76789	0.56872	-0.064875	-4.43699	1.30314	0.718918	1.10884	0.274411	-0.979214	-0.268642	-0.58646	0.064165	0.57526	-2.4261	0.0411992	0	-0.694973	-0.0563961	-2.29819	-0.189766	0.192124	-0.836993	0	0	-0.58646	0.859395	-0.880688	-0.035724	0.107813	0.517303	-0.355082	-2.82575	-1.14243	0.624706	0.236786	-0.58646	-0.304018	-2.84595	-1.91265	-0.880688
TCGA-XJ-A83H-01	1	8-other	-0.211505	-0.28878	0.342192	-1.37944	1.68065	-0.251246	-0.881526	0.811801	-1.02182	-0.468127	0.305595	-0.249637	0	-0.016644	0.183592	1.33227	-0.121311	0.0701679	-0.0213294	0.0976028	-0.287002	-0.618742	0	-0.842734	-0.485988	0.234756	0.476539	-0.188997	-1.40952	0	0	0.0701679	0.305408	-0.881526	0.0801557	-0.407762	-0.10104	-1.02047	0.0536628	-0.296585	-0.35194	0.216188	0.0701679	0.454065	1.74296	2.04837	-0.881526
TCGA-YJ-A8SW-01	1	8-other	0.248637	-1.15746	-1.04238	-0.422645	-0.481789	-0.612115	-0.821111	-0.777833	0.445494	2.42897	0.740801	-0.340588	0	-0.487702	-0.65695	-1.13602	-1.05927	0.359544	-1.64526	-0.653529	-0.768305	-1.07274	0	-1.04893	-1.28991	1.97112	-0.965742	-1.52309	-0.645336	0	0	0.359544	-2.29487	-0.821111	1.66405	0.147501	-0.228014	-1.44785	-0.585114	0.34324	0.01499	-0.450212	0.359544	0.0515942	0.307516	0.519538	-0.821111
TCGA-YL-A8S9-01	1	8-other	-0.932584	1.28064	-2.29729	-0.889588	-1.91581	-1.29695	-2.43105	-1.08809	0.532215	-0.989374	1.90584	-1.1475	0	-0.288414	0.417833	-2.16563	-3.56044	1.59217	-1.36935	0.17314	-3.23454	-1.50295	0	-1.06936	-1.6366	-0.291413	-0.863312	-2.59191	-1.52184	0	0	1.59217	1.00123	-2.43105	-1.91591	-0.592803	1.69149	-2.32048	-0.707793	-0.26224	0.868114	-2.9592	1.59217	-1.0427	0.504758	-2.39654	-2.43105
TCGA-YL-A8SQ-01	1	8-other	0.107306	-0.824204	0.326653	-0.410255	-0.132246	-0.856806	-0.0221945	-0.260115	0.672639	-0.534114	-1.54362	0.459681	1.08632	0.550817	-0.253561	-0.797025	0.0193293	0.69725	-0.126889	0.627535	-1.37019	-0.186723	0	-0.542716	0.415534	-1.60494	-0.767357	-0.110715	-0.036898	0	0	0.69725	0.432769	-0.0221945	-0.448517	0.492209	1.26033	0.787376	0.051721	1.08271	1.2666	-0.310377	0.69725	-0.95529	0.809844	-1.16032	-0.0221945
TCGA-YL-A8SR-01	1	8-other	-2.08659	1.06757	-0.344965	-0.543846	-1.01511	0.444735	-1.42592	-0.0118217	0.137846	-1.37728	0.0870233	-1.1475	0	0.3166	-0.29276	-1.86914	-0.744182	0.728418	-0.149591	0.137702	2.23354	-0.863252	0	0.1179	-0.988821	-0.271594	-0.87074	-0.592015	-0.875438	0	0	0.728418	0.991366	-1.42592	-0.12207	-0.568134	1.35073	-0.652519	0.231922	-0.31233	0.243487	-1.1006	0.728418	0.212408	-0.0925367	0.448428	-1.42592
TCGA-2A-A8VT-01	2	1-ERG	1.08408	-0.178843	-0.171177	-1.37944	1.42138	-0.560146	0.598375	-0.00258948	0.685326	0.776086	0.622815	0.00252767	0	-0.209571	0.301718	-0.231114	-0.342929	-1.54772	-1.04884	-2.98145	0.725997	-0.516151	0	-0.708099	-0.16938	-0.163164	-0.303712	1.16661	-0.217896	0	0	-1.54772	0.759868	0.598375	-0.911243	0.246168	0.0358662	-1.09773	-0.460354	-1.0549	1.34363	0.299795	-1.54772	0.893935	-0.263287	0.418172	0.598375
TCGA-2A-A8VV-01	2	1-ERG	-0.415934	0.439898	-0.292265	-0.512291	0.655004	-1.13962	0.644412	-0.830952	0.592766	0.0977593	0.91882	1.15314	0	0.571205	0.945526	-0.839876	-0.8652	-1.36189	-0.0571101	0.715794	0.531959	-1.82382	0	1.50266	-2.03332	0.17306	-0.0955668	-3.31638	0.177394	0	0	-1.36189	-0.907961	0.644412	-0.739924	-1.74036	0.476273	-0.890388	-0.951818	0.722946	-0.00220048	-0.505659	-1.36189	-1.2769	1.00304	-0.18698	0.644412
TCGA-CH-5739-01	2	1-ERG	1.81522	1.38297	-1.52315	-1.37944	-0.402432	-0.489063	1.46172	0.00945924	0.814453	1.26419	0.935551	-0.282091	0.857065	0.495955	1.57266	0.132373	0.151723	0.120644	-1.48345	-1.39608	-0.460802	0.0315719	0	0.144532	0.535519	0.748339	-0.924111	-0.731813	-0.807625	0	0	0.120644	-0.0321282	1.46172	0.301187	0.762293	-0.832905	0.163136	-2.17091	0.591105	0.0424785	-0.0774776	0.120644	-0.300821	-0.0196447	0.620262	1.46172
TCGA-CH-5740-01	2	1-ERG	1.65308	1.19598	-0.701836	-0.753658	-0.430627	-0.36382	0.483913	-0.942136	0.654849	1.04934	1.38875	0.55478	1.53036	0.491391	0.55644	-0.0764571	0.157249	0.0843462	-1.08446	-0.116103	0.0579937	-0.20771	0	-0.494621	-0.228407	-0.0317057	-0.216047	-0.528466	-0.500734	0	0	0.0843462	0.416268	0.483913	2.0454	-0.293338	-0.766309	-0.578959	-0.829899	2.25896	0.117957	-0.726198	0.0843462	-0.147285	-0.0216994	0.373255	0.483913
TCGA-CH-5741-01	2	1-ERG	-1.03913	1.13216	-0.955132	-0.837959	-0.0893177	1.02925	1.70355	-0.625759	0.74812	1.50316	0.438461	0.533078	3.33283	-1.15666	0.714617	-0.105264	-2.2975	-1.58071	-0.0365048	1.45477	-0.681188	-1.19107	0	-0.209995	-1.04865	0.497132	-1.43224	-1.47942	1.10401	0	0	-1.58071	1.05248	1.70355	-0.503571	-0.750146	-1.98835	-1.6568	-0.568739	-0.0559176	-0.326793	-1.16724	-1.58071	-0.047345	0.801442	0.864296	1.70355
TCGA-CH-5744-01	2	1-ERG	1.43484	1.06002	-0.337738	-0.882687	1.17546	0.293564	2.02274	-0.00988227	-1.00504	1.33779	0.361449	-0.188339	1.64843	0.853046	1.60514	1.06944	-0.367409	-0.217226	-0.15625	-1.0357	0.00762352	-0.0638749	0	-0.203715	0.462295	1.3747	0.674409	0.455464	-1.37092	0	0	-0.217226	-0.424379	2.02274	-0.374613	-0.468017	-1.30962	-0.607288	0.555967	0.852138	-0.972961	0.381931	-0.217226	0.526341	1.04218	1.94644	2.02274
TCGA-CH-5752-01	2	1-ERG	1.32221	1.10959	-2.42767	-0.729027	-0.899923	-0.0489461	1.19594	-1.97091	-0.0577373	3.28728	0.334997	-1.1475	1.4067	1.26835	0.114364	-0.487425	-1.34853	0	-2.19064	-2.81401	0.82486	-0.239442	0	0.66871	-0.537927	-0.777619	-0.676832	-0.710854	0.257464	1.51133	0	0	-0.252234	1.19594	-1.36323	1.42977	-0.952562	-0.513641	-1.78032	1.21298	0.727051	-1.16811	0	-0.733307	-1.02025	0.418247	1.19594
TCGA-CH-5754-01	2	1-ERG	1.65247	1.01956	-0.460397	-0.72213	-0.935894	1.09786	1.22571	-0.0649792	1.79171	2.21946	1.53297	0.868736	0	1.9683	0.935131	-0.254042	0.841037	0.234233	-0.502478	-0.0584355	1.47561	1.40746	0	0.468783	1.82143	-0.279983	0.423812	0.874623	-0.680452	0	0	0.234233	0.423948	1.22571	0.261061	1.35748	-0.0247352	0.491405	0.473664	-1.51704	-0.4312	1.01476	0.234233	0.364414	0.530406	0.11273	1.22571
TCGA-CH-5764-01	2	1-ERG	1.86641	0.883556	-1.24573	-0.600086	0.93961	-0.723977	0.935162	0.320818	1.88558	0.367582	1.49712	2.34804	0	-0.2484	1.62367	0.587091	0.460786	-0.262844	-1.83529	-0.535142	0.169638	-0.596377	0	0.170566	0.0968181	0.117892	1.26028	-0.474688	-0.133658	0	0	-0.262844	0.0999447	0.935162	0.0540306	-0.00435947	-0.878368	0.364613	-1.13814	1.81667	0.248143	0.0461755	-0.262844	-1.0856	-0.174089	0.474311	0.935162
TCGA-CH-5765-01	2	1-ERG	1.83969	0.879894	-0.788287	-1.37944	0.284228	-0.690187	0.532417	-0.709787	2.11232	0.103089	1.63336	-0.562645	0.439603	-0.569976	1.92976	0.321945	-1.39854	0.233688	-1.60634	-0.928943	-0.216485	-1.26752	1.90076	0.961625	-1.00435	-0.0644725	0.44759	-1.86497	0.253001	0	0	0.233688	-1.10726	0.532417	0.690373	-0.466448	0.260925	-0.14799	-0.83162	0.847032	0.72775	-1.37677	0.233688	-0.646533	0.00172343	-0.61531	0.532417
TCGA-CH-5768-01	2	1-ERG	1.48149	1.12967	-1.03938	-0.0882333	0.153262	-0.0336098	-0.233616	-0.237036	0.0806821	0.900184	-0.350682	0.188356	0.425534	-0.12557	0.0457418	-0.110573	-0.508318	-0.140125	-1.58632	-0.314653	-0.372226	-0.452351	0	0.220859	-0.128221	-0.0739842	-0.136203	-1.05873	-0.596243	0	0	-0.140125	-0.540595	-0.233616	-0.463708	0.206486	-0.556942	-0.247898	-1.74658	0.94987	0.00608427	-0.13464	-0.140125	0.0802273	0.584593	-0.393858	-0.233616
TCGA-CH-5769-01	2	1-ERG	-0.20676	1.82982	-0.0223263	0.379755	0.16649	-0.383324	0.141517	-0.247869	0.473641	-1.00814	-0.470165	2.12532	0	0.973514	0.812241	1.32391	-0.153072	0.208843	0.0157556	-0.371867	1.3331	-0.133602	0	1.44268	0.0377762	1.07162	-0.090163	-1.04113	-0.839082	0	0	0.208843	-0.463117	0.141517	-1.91591	-0.116922	-0.793853	-0.210025	-0.0595491	-1.36183	0.00682741	0	0.208843	0.0888987	-1.89268	0.942433	0.141517
TCGA-CH-5790-01	2	1-ERG	1.56544	1.56645	-1.08042	-0.114392	-0.693012	0.11658	1.26766	-0.358759	1.34542	-0.63833	0.384549	1.29422	1.07869	-1.64672	1.45952	-0.308297	-0.710586	-0.0288591	-1.67846	0.375746	0.0306198	-0.305998	0	0.504062	0.455864	1.38736	1.51863	0.443443	0.03522	0	0	-0.0288591	-0.597549	1.26766	-1.09814	0.60507	-1.54224	-0.366535	-1.7838	1.07044	0.809886	0.259866	-0.0288591	-2.01319	-0.251122	1.00656	1.26766
TCGA-CH-5791-01	2	1-ERG	0.909003	0.333027	-1.71202	-0.0764085	-0.34345	-0.0941974	-0.000529817	-0.671201	2.06607	0.545633	1.27069	1.67743	0	-1.06806	0.903215	0.204541	-1.25767	-0.466779	-1.69167	0.636827	0.439114	-0.236827	0	0.575067	0.0634764	0.975732	0.0811343	0.0812438	-0.555991	0	0	-0.466779	-1.40107	-0.000529817	-0.596634	0.295232	1.39327	-0.409342	-0.512645	0.983718	-0.179425	0.224726	-0.466779	0.00104023	0.823158	0.842416	-0.000529817
TCGA-CH-5794-01	2	1-ERG	0.606088	1.30599	-1.11433	-0.158281	-1.40665	0.921755	1.03837	-0.619254	-0.120246	0.31544	2.31437	-0.117638	1.36874	0.164479	2.39333	0.832197	-0.760237	-0.362203	-0.357964	-0.132297	0.432582	-0.429952	0	0.274101	0.0968421	0.778307	-1.02344	-1.20372	-0.750843	0	0	-0.362203	-1.56045	1.03837	-1.02202	0.0990096	-0.192071	-0.981133	-0.881944	1.77118	-1.33806	0.102251	-0.362203	0.372718	0.908997	0.324218	1.03837
TCGA-EJ-5495-01	2	1-ERG	2.15499	0.355111	-0.660004	1.50788	0.922169	3.51921	1.23052	0.67435	2.12472	0.310261	0.206151	0.917902	0	-2.14612	0.850428	0.804648	0.652357	0.213238	-0.147369	-0.954808	1.21364	0.509651	0	2.15848	1.05859	0.812276	0.640873	0.385116	1.91428	0	0	0.213238	0.594666	1.23052	0.412076	1.22691	0.152902	1.02608	-1.24616	1.25926	0.555173	1.50367	0.213238	0.658058	0.096611	-0.928365	1.23052
TCGA-EJ-5496-01	2	1-ERG	1.08058	1.22043	-1.0468	-0.50116	0.17685	-0.350724	0.92347	0.193547	1.32824	0.946282	1.33777	1.17	1.30503	-0.00343151	1.38775	-1.13638	-0.497812	-0.672818	-1.4731	0.252398	-0.558957	-1.23319	0	0.386854	-0.928865	1.01209	0.192434	0.056724	-0.831702	0	0	-0.672818	-0.408632	0.92347	1.27993	-0.846469	-0.322474	-0.961687	-1.36339	0.663043	0.153296	-1.12825	-0.672818	-1.74693	-0.170394	0.743209	0.92347
TCGA-EJ-5499-01	2	1-ERG	1.30527	0.431617	-1.01995	0.236573	-0.326774	-1.81716	-0.375508	0.454488	0.540828	-0.717365	0.579256	-0.0344019	0	-0.652097	0.491024	1.47593	0.596464	0.0689419	-0.724379	0.639527	1.11949	-0.053381	0	0.801396	0.374031	-0.349069	0.100675	-0.19711	0.363668	0	0	0.0689419	-1.60614	-0.375508	-1.12027	-0.475004	-0.276349	0.394601	-1.32211	1.35487	-0.620605	0.23826	0.0689419	0.263656	-0.0990942	-0.878133	-0.375508
TCGA-EJ-5521-01	2	1-ERG	0.242228	1.43265	-1.19134	2.17883	-0.742737	3.27457	0.254853	-0.70575	0.113977	-0.262084	0.354586	0.759661	0	0.0565853	0.658781	0.449382	-0.234536	-0.109171	1.4052	0.00635446	0.723658	0.196021	0	0.060986	0.236184	1.58592	2.51598	-0.00262829	-0.127077	0	0	-0.109171	-2.17652	0.254853	-1.22056	0.0297107	0.317799	-0.111877	-0.69587	0.0657982	-1.93988	0.190333	-0.109171	0.850472	0.629382	0.492056	0.254853
TCGA-EJ-5524-01	2	1-ERG	2.21782	1.18278	-0.996342	-0.968967	0.924627	1.16244	0.968301	0.0346481	1.74532	0.107998	0.299574	0.789605	0	-1.65021	1.62247	0.0337519	0.697814	-0.474323	-1.17018	-0.575867	0.756274	0.314982	0	2.00685	0.740378	1.13623	-0.955504	0.204891	0.973145	0	0	-0.474323	-0.296251	0.968301	-0.389663	1.2602	-0.477062	0.713706	-2.90329	0.938148	1.47227	-0.00996015	-0.474323	0.0641869	-0.174405	0.150661	0.968301
TCGA-EJ-5525-01	2	1-ERG	0.899734	1.6876	-2.13971	0.661922	-0.586905	-1.04318	0.839787	-0.00419765	1.24595	1.16833	0.0870581	1.21605	0	-0.0392667	1.34623	-0.0502376	-1.30722	0.996717	-0.601607	-0.530902	2.13631	0.215612	0	2.23465	0.058233	0.361974	-0.692606	-0.0540464	0.59688	0	0	0.996717	-0.0419317	0.839787	1.90324	1.8437	0.928264	-0.95411	-2.86968	1.57437	0.511527	-0.71092	0.996717	-1.03026	-1.44012	-1.46746	0.839787
TCGA-EJ-5526-01	2	1-ERG	1.8601	0.857451	-0.0973683	0.639823	0.197398	0.342566	0.775819	0.617534	1.47869	0.0376508	-0.0489686	-0.380376	0.75165	-2.48918	1.02104	0.000358165	-0.106932	0.304838	-1.42242	1.24531	1.16678	0.374541	0	1.45232	0.416393	0.152568	0.546377	0.487357	1.44188	0	0	0.304838	0.506857	0.775819	1.30038	1.58387	0.0146576	0.226234	-1.48313	1.07698	2.30534	0.0788053	0.304838	-0.369108	-0.0105479	0.451046	0.775819
TCGA-EJ-5527-01	2	1-ERG	1.84495	1.09036	-0.87648	-0.259703	0.514646	0.906412	1.16221	0.678184	1.9102	0.0871386	1.23921	-0.33794	0	-0.768075	1.31691	0.303389	0.20095	0.48776	-1.23969	-0.140692	0.525974	0.423094	0	1.4823	0.312514	1.81977	0.443138	0.214092	0.646111	0	0	0.48776	-0.0144397	1.16221	0.23962	1.0222	0.827794	0.48483	-0.790798	1.03652	1.12269	0.0268565	0.48776	0.127023	0.500161	-0.184985	1.16221
TCGA-EJ-5530-01	2	1-ERG	1.17084	1.40701	-0.635163	0.343488	1.57128	-0.017872	1.67652	0.268705	1.97075	0.247302	1.0625	0.956926	0	-1.83035	1.34741	-1.06619	-0.710229	-0.861914	-0.848785	0.00655917	0.320312	-0.682477	0	0.894423	-0.0779934	1.23542	1.98278	-0.1825	1.15208	0	0	-0.861914	0.363003	1.67652	-1.25024	0.00256058	0.169316	0.599205	-1.26202	1.17451	0.113697	-0.826769	-0.861914	-1.02713	0.594062	1.31849	1.67652
TCGA-EJ-5542-01	2	1-ERG	1.72708	1.73772	-1.26926	-0.747436	0.991899	-0.66568	0.847292	0.174012	1.72478	1.67623	-1.18761	-0.421141	0.396649	-0.61773	1.11332	-0.726076	-0.981682	-0.0391375	-1.67781	0.567324	0.794401	-0.540222	0	1.36721	-0.655112	0.763396	-0.698213	0.75091	1.2733	0	0	-0.0391375	-0.688544	0.847292	1.50889	0.5857	0.0327997	0.328727	-1.23566	1.25985	0.480827	-0.852458	-0.0391375	-1.33231	0.915696	0.127652	0.847292
TCGA-EJ-7314-01	2	1-ERG	-0.205556	0.137734	-1.3044	-1.00282	-0.362878	-1.74749	1.06328	0.681721	-0.702582	1.20969	-0.270192	-0.583597	0	0.574925	0.566323	0.604429	-0.26489	-0.547196	-1.03555	-0.137805	-0.218115	-1.89421	0	-0.242266	-1.27864	0.31901	2.57681	-0.369383	0.171466	0	0	-0.547196	-1.45151	1.06328	0.44089	-1.24902	0.0754537	-0.941584	-1.06782	-0.212343	-1.0218	-0.922381	-0.547196	0.733234	1.015	1.17188	1.06328
TCGA-EJ-7315-01	2	1-ERG	1.31013	0.277104	-2.0335	0.943747	0.604657	0.441224	0.746255	-1.24176	0.969275	-0.781645	-0.26397	0.914562	0	0.648236	0.672891	-0.741743	1.2161	-1.24517	-0.33385	-0.393627	0.86918	0.635761	0	1.18613	1.61481	0.694331	-0.484277	0.735676	0.0870468	0	0	-1.24517	-0.824559	0.746255	-0.183456	1.31787	0.979262	1.27474	0.562647	-0.996907	-1.26706	1.75894	-1.24517	0.0497236	0.209229	-0.858796	0.746255
TCGA-EJ-7321-01	2	1-ERG	1.24925	0.408751	-0.704206	-0.576818	0.364764	2.60643	0.325003	-0.0810688	1.15278	0.0715884	1.16528	0.10671	0.517799	-0.575334	0.937212	0.858891	0.512163	-0.865534	-1.345	-0.466391	-1.08944	-0.969841	0	-0.888964	0.357823	-0.113222	-0.895697	-0.732799	-1.54301	0	0	-0.865534	-0.448329	0.325003	-0.076276	-1.80736	-1.49285	-0.0823948	-1.24048	0.937187	-0.159508	-0.414171	-0.865534	-0.485163	0.216823	-0.726812	0.325003
TCGA-EJ-7327-01	2	1-ERG	1.91633	0.407271	-0.490361	0.110086	1.38124	-0.0980143	1.95206	0.811311	1.83969	0.868778	-0.329586	0.910001	0.388467	-0.794414	1.45575	-0.430265	-0.165101	-0.654031	-0.720974	-0.261212	1.33222	0.10854	0	1.03778	0.586448	0.620035	1.40127	0.583393	1.03965	0	0	-0.654031	-0.782152	1.95206	1.04354	1.51034	1.30831	0.377892	-1.68821	-0.400079	0.275506	-0.173287	-0.654031	-0.464556	0.714846	0.15246	1.95206
TCGA-EJ-7783-01	2	1-ERG	1.365	0.0253358	-0.262229	0.236117	0.685057	-0.965079	1.02479	1.06293	2.38749	0.71095	0.669535	0.806068	0.390264	-0.689076	1.00229	-0.363289	0.365557	0.258777	-0.938498	-0.145986	0.666247	-0.295811	0	0.579482	0.32189	0.511684	0.69201	1.11714	1.36373	0	0	0.258777	1.28707	1.02479	0.658906	-0.889577	0.0325624	0.81457	-0.970424	1.47517	1.08205	-0.163709	0.258777	0.664141	0.305834	0.610827	1.02479
TCGA-EJ-7784-01	2	1-ERG	2.01523	0.402309	-0.931183	-1.02706	2.00335	-0.323758	0.299138	0.406702	1.42656	0.687607	1.22109	-1.1475	0.394971	-0.803304	0.531281	-0.931318	0.023189	-0.36833	-1.45675	0.140267	-0.430087	-1.22758	0	-0.383118	0.170581	0.841982	0.458947	-0.602572	0.50487	0	0	-0.36833	0.280841	0.299138	0.638751	-0.256692	0.378362	-0.446978	-1.55113	0.154892	0.359195	-1.22597	-0.36833	-0.995897	1.21195	-0.0237907	0.299138
TCGA-EJ-8469-01	2	1-ERG	0.145282	0.236398	-1.74458	-0.126217	-1.29139	-0.0539891	-0.788028	0.0931277	1.23382	2.48721	0.704748	1.61543	0	-0.150971	1.42348	0.0336415	-0.438217	0.043352	-2.46096	-0.0359901	0.236116	-0.356825	0	-0.357906	-0.270649	-0.19118	0.431305	1.19184	-0.292303	0	0	0.043352	-0.742871	-0.788028	0.185131	0.650591	0.0730242	-0.94844	-1.06056	1.18906	1.07064	-1.03586	0.043352	-1.0152	-0.692421	0.936638	-0.788028
TCGA-EJ-8472-01	2	1-ERG	-0.124916	-1.82768	0.932377	0.0709386	0.384466	0.502854	0.125677	-0.776794	-0.911917	-0.978421	-1.47712	-0.203125	0	-2.75492	1.09299	0.146171	-1.0229	-1.67999	-1.08969	-0.210568	-0.177987	0.358071	0	0.832538	-0.793219	0.685792	0.925982	0.973272	0.224773	1.57799	0	-1.67999	-0.918278	0.125677	-0.362421	0.320758	-0.496575	-0.00935559	-0.0996219	1.55	1.67007	-0.420228	-1.67999	-0.561063	1.7723	-0.311747	0.125677
TCGA-EJ-A65F-01	2	1-ERG	1.10574	-0.422561	-0.299542	-1.37944	-0.246882	1.16977	0.420267	-0.79601	-0.211697	-0.702771	-0.950975	-1.1475	1.45932	0.951982	-1.17849	0.184327	0.528294	-0.0835981	-0.826369	-1.38744	-0.262315	0.135969	0	-0.510231	0.179635	-0.8964	-0.892608	2.21549	0.201324	0	0	-0.0835981	-0.371977	0.420267	0.307718	0.557629	-1.1589	-0.424126	-0.35922	1.59649	0.449286	-0.683421	-0.0835981	0.0348239	0.853551	-0.592801	0.420267
TCGA-EJ-A7NF-01	2	1-ERG	0.995976	-0.0268671	-0.0295822	-0.862374	0.256739	0.0972836	0.564804	-0.493235	-0.048397	-0.729617	1.40094	0.48497	0.993749	0.481429	0.430945	-1.19943	-0.657932	-0.971232	-0.655136	-0.0592345	-0.615158	-1.16591	0	-1.42709	-0.741297	-0.643146	0.205448	-1.53877	1.78664	0	3.92732	-0.971232	0.316934	0.564804	-0.54809	-1.18626	-1.34969	-0.965427	-0.379873	0.622957	-0.338188	-0.40004	-0.971232	-0.762681	0.183059	-1.06342	0.564804
TCGA-G9-6342-01	2	1-ERG	-0.357795	0.620777	0.0158673	-0.0258272	-0.966251	1.27047	-0.00363766	0.241149	0.412601	0.183985	1.45784	0.626006	5.24556	0.183112	-0.543576	0.398258	-0.371485	-0.23386	0.599179	0.254138	0.116393	-0.994082	0	-0.134546	-0.877938	0.80014	0.139881	-1.20631	0.501518	0	0	-0.23386	-0.216015	-0.00363766	-0.630927	-1.53293	0.0811794	0.439778	1.09325	0.8687	-0.522335	-0.322377	-0.23386	-0.328032	0.481039	0.377848	-0.00363766
TCGA-G9-6361-01	2	1-ERG	-0.133633	0.337201	-0.29969	-0.493106	0.340745	0.506789	0.28581	-0.465346	-0.084624	-0.48122	1.34251	-0.0870516	0	0.145485	0.832472	-1.62812	-0.338334	0.619604	0.848669	0.427287	0.518274	-1.26371	0	0.352555	-1.03545	0.679785	-1.00694	-1.81189	0.598283	0	0	0.619604	-1.35274	0.28581	-1.60474	-1.23917	0.0347285	0.160245	-1.86272	0.531418	-0.753856	-0.950813	0.619604	-0.239982	1.05005	-0.670409	0.28581
TCGA-G9-6363-01	2	1-ERG	-1.18841	1.61218	-1.62105	0.459655	-0.427149	3.08793	-1.11019	-1.26114	-0.269048	-0.54547	-0.377515	2.23764	0	-1.31298	0.610796	0.569787	-0.119663	-0.504619	-0.360409	0.927075	0.654072	-0.829476	0	2.23227	-0.716268	0.0515739	-0.358999	-0.581568	-0.0928156	0	0	-0.504619	-0.939022	-1.11019	0.669173	0.254738	-0.721297	0.280698	-0.030485	-0.133497	-0.276018	-3.28173	-0.504619	-0.975462	-0.00229266	-0.195218	-1.11019
TCGA-G9-6377-01	2	1-ERG	-0.841207	1.53153	-1.25494	0.000636912	-0.112391	-0.0974643	-0.11064	1.32349	-0.0839515	0.465967	-0.0298569	-1.1475	0.466384	0.959338	-0.993342	1.42713	0.391155	-1.0116	0.409539	0.105023	-0.636227	-0.27704	0	-0.721311	-0.044497	0.996557	0.356717	0.073575	-0.429353	0	0	-1.0116	-1.50586	-0.11064	0.183957	-0.981613	-0.488591	0.0434703	-0.0441151	-0.405842	-1.79856	-0.518998	-1.0116	-0.129767	-0.0800332	1.02795	-0.11064
TCGA-HC-7077-01	2	1-ERG	0.49225	1.37676	-1.05596	-1.37944	-0.694112	-1.70069	-0.671531	-0.818252	0.0751553	1.97075	-0.167273	-0.849473	1.37271	2.70301	0.423118	-1.99169	-0.932314	-2.04727	-0.42419	-0.275018	-1.4856	-2.6335	0	-1.11536	-1.68207	-0.823262	-1.02181	-2.17716	-0.420092	0	0	-2.04727	-1.82727	-0.671531	-0.191071	-0.976914	-2.44117	-1.94073	1.35789	-0.950445	-0.918396	-1.12392	-2.04727	0.575007	0.658363	0.489614	-0.671531
TCGA-HC-7081-01	2	1-ERG	1.70159	0.280097	0.0441514	0.838939	0.747535	0.704505	2.56801	0.737374	0.966616	-0.0468342	-0.763484	1.43531	0.589487	0.77093	1.36369	-0.419106	-0.15028	0.844042	0.368918	-3.07024	2.10904	1.44002	0	1.55478	1.70711	1.7472	1.61441	0.863988	1.78267	0	0	0.844042	-0.937682	2.56801	1.11876	2.50745	-0.459992	0.275089	-0.372524	0.194811	-0.144132	0.55854	0.844042	0.80684	-0.442426	0.66925	2.56801
TCGA-HC-7209-01	2	1-ERG	0.616263	1.00464	-1.03098	1.2686	0.590103	1.05414	1.72692	0.305881	0.421022	0.182204	-0.56777	0.760716	2.06637	0.87683	0.914358	0.941561	-0.0651877	-0.152559	-0.424584	-0.628886	0.158226	-0.396391	2.07298	-0.25588	-0.104447	1.43302	0.97173	-0.720109	-0.824918	0	0	-0.152559	-0.171633	1.72692	1.05834	-0.268972	-1.11278	-0.533812	-0.616129	1.2632	-1.02671	0.14783	-0.152559	0.794178	0.636417	1.48553	1.72692
TCGA-HC-7212-01	2	1-ERG	2.38707	2.00702	-1.92441	-0.135521	-1.91581	1.21578	1.36215	-0.367077	2.02495	2.48663	0.984807	1.09953	0	1.24107	0.867155	-1.09372	-0.875431	-0.493149	-1.41954	-0.512758	1.38108	-0.77296	0	1.22657	-0.0852395	1.60522	2.27483	-0.329346	-1.07936	0	0	-0.493149	-1.0473	1.36215	-0.615008	0.161319	-0.480559	-0.902998	-0.690013	0.424649	-0.108656	-1.4612	-0.493149	0.70366	0.778528	1.99783	1.36215
TCGA-HC-7230-01	2	1-ERG	0.689589	1.2417	-1.59683	-0.508055	-1.21046	-0.664193	0.761749	-0.807701	0.404166	1.61662	2.12239	0.83762	0	0.0289806	1.39923	-2.10162	-1.22056	-0.647095	-0.878897	-2.21709	-0.910021	-1.80214	0	0.473542	-0.890378	-0.566668	0.00631135	-2.13841	-0.95337	0	0	-0.647095	-0.754261	0.761749	-0.735118	-0.599816	-1.04001	-1.01595	-1.72811	-1.20688	-0.430163	-0.674377	-0.647095	-1.78245	-1.16747	1.17718	0.761749
TCGA-HC-7231-01	2	1-ERG	0.785407	1.21417	-0.707389	-0.667395	-0.822454	0.424258	0.322919	-0.237745	0.989452	0.864767	1.5164	1.17768	0	0.544446	1.2077	-0.511372	0.400077	0.0877341	-0.110426	-0.225549	0.397451	-0.467597	0	0.596965	0.675774	1.0342	-0.0728871	-0.883094	-0.165237	0	0	0.0877341	0.0733012	0.322919	0.724741	-0.178214	-0.220871	-0.0467843	-0.608146	0.891687	0	0.566959	0.0877341	0.459848	0.636635	0.487928	0.322919
TCGA-HC-7232-01	2	1-ERG	-0.278567	0.108708	-0.847794	-0.479245	-0.293322	1.19257	0.70941	0.422951	0.992185	-0.508152	1.0488	-0.832857	0	-0.691312	0.575265	-0.822927	-0.289855	-0.745786	-0.578404	-0.0339418	1.314	-0.733685	0	0.213892	-0.266194	0.963512	0.0483404	-0.917433	1.00243	0	0	-0.745786	-1.10779	0.70941	0.182866	0.42106	1.82865	-0.00949947	1.19258	0.323156	0.339133	-0.911935	-0.745786	0.695584	0.276372	-0.80001	0.70941
TCGA-HC-7744-01	2	1-ERG	1.02602	1.89838	-1.49182	-0.669444	-1.5899	0.353941	1.15246	-0.79381	1.48662	1.65175	0.850518	1.64073	0	0.782657	1.43176	-0.0311541	-1.27296	-1.50619	-0.754596	-1.12692	-0.220098	-0.923784	0	-0.0953049	-1.09054	0.741748	1.47171	-1.77381	0.798371	0	0	-1.50619	-1.81284	1.15246	-1.91591	-1.02756	-2.24771	-0.839411	-0.822576	0.874202	-0.81837	-1.29152	-1.50619	-0.133633	0.508243	0.953308	1.15246
TCGA-HC-7748-01	2	1-ERG	1.56367	1.52706	-0.446289	0.212777	2.21655	0.169773	1.65383	0.860339	1.58176	0.558323	1.27783	0.55929	2.81275	0.10214	1.09713	0.263491	0.223958	0.109572	-1.48177	-0.125308	0.15978	0.016524	0	0.912351	0.676707	1.57303	0.63773	-0.0116009	0.364147	0	0	0.109572	0.272373	1.65383	0.126789	0.999469	-0.314727	0.0434703	-1.18493	1.03811	0.422845	-0.181678	0.109572	-0.633197	0.909472	1.44002	1.65383
TCGA-HC-7821-01	2	1-ERG	1.17033	0.365387	-0.994779	-0.43865	0.190944	0.113781	1.09074	-0.926125	0.827462	0.627034	-1.8692	2.29854	1.05449	0.111809	-1.15992	-0.654938	0.153469	-1.22015	-1.45849	0.331294	1.00724	1.20545	0	0.654378	0.660229	-0.387481	-1.43224	1.44426	0.215692	0	0	-1.22015	0.70378	1.09074	-0.656404	1.68582	0.684876	0.0376102	0.38226	0.336705	0.558476	0.493423	-1.22015	1.18721	-0.594254	1.80702	1.09074
TCGA-HC-8213-01	2	1-ERG	0.258129	1.22534	-1.49629	0.249382	-1.18735	-0.609383	-0.871845	-1.02453	0.21707	1.27388	-0.312035	-0.703958	2.34708	0.885395	0.188404	-0.924348	-1.68221	-0.641928	-1.33324	0.259038	0.925349	-1.40201	0	0.0354483	-1.46675	-0.846017	-0.821415	-2.87144	-1.89374	0	0	-0.641928	-1.44221	-0.871845	0.451988	-1.03134	-1.04037	-1.38851	-1.08759	-0.618541	-0.178611	-0.182034	-0.641928	-0.761716	0.212685	-1.09498	-0.871845
TCGA-HC-8257-01	2	1-ERG	0.736874	0.325262	-0.165813	0.0628103	1.16129	0.402909	0.770891	-0.0566076	1.19025	-0.100655	0.801646	0.207099	2.68197	0.190064	0.616102	-0.0413417	0.491778	-1.49867	-0.477494	0.0661809	-0.826758	0.0761822	0	0.0199109	-0.252062	-0.471373	-0.918364	-0.530664	0.627266	0	0	-1.49867	0.500564	0.770891	0.314062	0.742072	-0.818363	-0.317781	0.157259	1.3139	1.1002	-0.666139	-1.49867	0.194137	-1.65883	-0.856142	0.770891
TCGA-HC-8262-01	2	1-ERG	0.761792	0.218477	-0.17801	-0.718735	1.58361	-1.2334	-0.154617	0.783546	0.0494743	0.160009	-0.50746	0.614873	0.740555	0.0522111	0.913101	-0.968389	-0.240441	0.486684	-0.621927	-0.371897	1.21132	-1.29296	3.20201	0.623317	-0.901136	0.11112	-0.15756	0.927696	-1.06049	0	0	0.486684	-0.415141	-0.154617	0.178627	-1.20056	-0.0931144	-1.1471	-1.23882	0.94136	0.256856	-0.798198	0.486684	-0.369333	0.538828	0.238807	-0.154617
TCGA-HC-A48F-01	2	1-ERG	1.51157	-0.447644	-1.12548	0.401188	-1.91581	1.07171	0.217713	-2.30506	0.0529882	-0.955339	1.77816	-1.1475	3.20032	-0.994589	1.81346	-1.27903	-2.94545	-1.47274	-0.841637	-1.68238	0.248442	-0.468547	0	0.114348	-1.39394	-0.76403	0.273048	0.702439	2.321	1.87698	3.86551	-1.47274	1.46971	0.217713	-1.01771	0.0794218	1.94455	-1.59441	-0.265977	0.508326	0.676082	-1.08817	-1.47274	-0.490771	-0.310786	-0.314453	0.217713
TCGA-HC-A632-01	2	1-ERG	-0.638311	1.142	-0.900256	0.29516	-1.16131	-0.285742	0.140576	-0.927569	-0.201852	-2.15702	1.03716	-1.1475	0	-1.87164	1.91429	-0.664827	0.804088	-0.865833	-1.04461	0.684897	-1.24457	1.05884	0	1.17113	1.2626	-0.386158	-1.43224	1.34547	0.321723	0	0	-0.865833	0.136681	0.140576	-1.45074	1.3582	-0.724844	1.00444	-0.112005	2.20879	1.28492	-0.100448	-0.865833	-1.41485	-0.459506	-2.43046	0.140576
TCGA-HC-A76X-01	2	1-ERG	0.158837	0.928651	-0.980039	-0.7666	-0.948289	-1.1568	0.861713	-0.577389	0.399767	0.665921	1.00741	0.667193	0	0.95051	1.55704	-1.63459	-1.45694	-0.748585	-0.954699	-0.771344	0.684603	-1.49904	0	0.233269	-1.00342	0.24329	0.282205	-0.608664	-0.0541159	0	0	-0.748585	-0.689027	0.861713	-0.559071	-0.980954	-0.197711	-0.263245	-1.62549	-0.0348395	-0.359488	-1.34625	-0.748585	-0.71262	0.773674	0.80362	0.861713
TCGA-HI-7171-01	2	1-ERG	-0.467606	0.351864	-1.73838	-0.534429	-0.242411	2.36646	-0.490165	-1.73814	0.512993	-0.463296	0.711078	1.40052	0.299977	0.232857	0.803942	-1.50344	0.269207	0.254547	-0.255609	-0.424373	0.261116	-1.68184	0	0.144382	-0.518643	1.63127	0.0127724	-1.30874	0.175286	0	0	0.254547	-0.663199	-0.490165	-0.960658	-0.303732	-0.673436	-0.560353	-1.01093	1.45129	-0.221674	-2.29063	0.254547	-0.589	-0.450814	-0.924923	-0.490165
TCGA-J4-8198-01	2	1-ERG	-0.57616	0.0486751	0.421358	1.19304	0.512739	-0.305509	1.14862	0.451028	1.7358	0.0742598	-0.734216	-0.120326	0.958376	-1.39794	0.588129	-0.910733	-0.232507	-0.101837	-0.79221	-0.097797	-0.122668	-1.11346	0	1.17804	-0.678198	0.230582	-0.213867	-0.74224	1.74639	0	0	-0.101837	0.377469	1.14862	0.95951	-0.548827	-0.136332	0.636996	-0.937175	1.44202	0.401376	-2.00076	-0.101837	-0.684808	0.308798	-0.838137	1.14862
TCGA-J4-A6M7-01	2	1-ERG	0.463656	0.718967	-0.391734	-0.205557	-0.0690621	-0.175775	1.23426	-1.31117	1.21182	0.746922	0.841854	1.02608	0.454506	-0.258481	1.18251	-1.02312	-1.37921	-0.988156	-0.820759	0.45722	-0.0441419	-1.57196	0	1.20344	-0.630075	-0.0151448	0.140851	-1.39774	0.203354	0	0	-0.988156	-0.265215	1.23426	-0.302692	-0.50617	-0.24612	0.480202	-1.36132	0.483647	0.207878	-0.700477	-0.988156	-1.56538	0.369781	0.397279	1.23426
TCGA-J4-A83I-01	2	1-ERG	1.08077	0.806938	-0.175931	-0.21432	-0.482062	-0.985761	0.127779	-0.684016	0.703627	0.11417	0.933859	1.75755	0	0.717324	0.792433	-0.230272	0.0191438	-0.727953	-1.05117	-0.284781	0.214576	-0.691931	0	0.396144	0.594509	1.14935	-0.079039	-0.395922	0.102318	0	0	-0.727953	1.50725	0.127779	-1.31402	-0.748009	-0.273887	-0.569841	-0.886519	-0.69452	0.721443	0.112713	-0.727953	0.40439	0.150976	0.0411523	0.127779
TCGA-J4-A83N-01	2	1-ERG	0.0671569	0.739055	-0.334014	0.055809	-0.325126	-0.173839	-0.397897	-0.186533	-0.122508	-0.0121514	0.755756	0.379972	0	0.75465	0.354631	0.268919	-0.653809	-0.489758	-0.195452	0.480953	-1.67572	-1.01927	0	-1.19126	-0.315921	-0.550612	-0.0420101	-1.67813	-1.20632	0	0	-0.489758	0.0757743	-0.397897	-1.14652	-1.22526	-1.31877	-0.953037	-0.24821	-0.452451	-1.20612	0.708852	-0.489758	-0.0212432	1.61605	-0.13836	-0.397897
TCGA-J9-A52B-01	2	1-ERG	-0.639276	-0.819791	0.133533	-0.462415	-0.435683	1.00228	0.998172	-0.970724	-2.25129	0.94189	2.31287	0.524959	0.602268	1.252	1.24154	-0.800505	0.30699	-0.996056	0.431304	-3.83316	-0.288297	0.694434	0	-0.362328	0.581738	-0.572268	0.252617	-0.710714	0.454879	0	0	-0.996056	1.32332	0.998172	-1.45932	0.567799	0.836465	-0.225735	1.28492	0.961634	0.144129	-0.857825	-0.996056	0.00938172	-3.81011	-0.657707	0.998172
TCGA-J9-A8CK-01	2	1-ERG	-0.274866	-1.00844	0.920793	-0.885461	0.63136	0.0990428	1.56745	0.572092	-0.329029	0.913107	-0.62319	-0.192643	0.55368	-0.648691	0.0562109	0.208716	-0.792678	-1.38355	1.08086	-0.0857404	0.899243	0.482677	0	0.635689	0.134579	-0.0253922	0.378661	-0.533599	0.212263	0	0	-1.38355	-0.586381	1.56745	-0.446089	1.05315	0.566993	-0.744063	-0.0922279	0.130146	-0.0805571	-0.459451	-1.38355	0.237607	-0.89278	0.13166	1.56745
TCGA-J9-A8CM-01	2	1-ERG	0.355188	0.960535	0.232883	0.346913	0.0634122	0.96915	0.57668	-0.43655	-0.0302778	-0.0442219	0.0780388	-0.664919	0	0.256469	0.484836	0.137393	-0.115246	-0.443213	0.538747	-0.572565	-0.460193	0.705654	0	0.529225	0.701951	0.264051	0.963166	-0.491346	0.615489	0	0	-0.443213	0.0692641	0.57668	0.335444	1.10824	0.398632	0.0216502	0.559056	0.597871	-0.382006	0.211374	-0.443213	0.516299	-1.05853	-2.3103	0.57668
TCGA-KC-A4BV-01	2	1-ERG	0.652082	-0.471405	-0.195074	1.23106	0.339653	-0.356263	0.974949	-0.176949	0.669861	-0.106525	0.522572	-0.678235	0	-1.07841	0.454768	-0.484776	0.707013	-0.980923	-0.570543	-1.32518	-0.173771	-0.251607	0	0.670148	0.782161	0.34199	-0.334195	-0.685275	0.913255	0	0	-0.980923	0.989856	0.974949	0.302333	0.513424	1.62125	0.745614	0.478903	0.307259	0.687805	-0.610917	-0.980923	0.74571	0.547	-1.80185	0.974949
TCGA-KC-A7F6-01	2	1-ERG	-0.629441	-0.493629	0.714846	-0.875466	0.228154	0.431409	-0.21737	0.280596	-0.118192	-0.0640852	-0.38507	0.0192195	0	-0.847969	-0.411484	0.423482	0.169274	-0.219971	-0.0073821	-0.896477	0.000305729	-0.615494	0	-0.417539	-0.382071	-0.200058	1.33147	-0.30826	0.385203	0	0	-0.219971	-0.764886	-0.21737	0.187675	-0.897432	-0.200977	-0.204784	-0.570765	-0.0631872	0.197275	-0.195792	-0.219971	0.0385577	0.0985406	0.257509	-0.21737
TCGA-KK-A59Y-01	2	1-ERG	-0.591777	0.872568	-0.509919	-1.37944	-0.682107	0.577252	-1.08632	-1.12428	-0.89428	1.20673	0.723009	0.312937	1.70831	0.490869	-0.743567	0.35682	-0.672081	-1.18839	0.352496	1.10179	0.886469	-1.30562	0	-0.455525	-0.739493	-0.455421	-0.302558	-1.05679	-0.924026	0	0	-1.18839	-0.196175	-1.08632	-0.292239	-2.30732	-1.45597	-1.08526	1.59611	0.291996	-0.492965	-0.589361	-1.18839	-0.949757	1.15435	0.235132	-1.08632
TCGA-KK-A6DY-01	2	1-ERG	0.576249	-0.111548	0.565974	-0.636747	1.94659	1.46354	-0.0855192	0.51381	0.955397	-0.162066	1.38616	0.49642	0	-0.462646	-0.713044	2.24173	0.424881	-0.384133	-0.468437	0.155782	-1.22708	0.657292	0	-0.0559662	0.756825	-0.346914	1.464	0.558983	-0.0584792	0	0	-0.384133	1.06991	-0.0855192	1.07495	0.313672	0.69956	-0.414338	-1.09836	-0.701656	0.947162	0.667346	-0.384133	0.83876	0.52184	0.685674	-0.0855192
TCGA-KK-A6E1-01	2	1-ERG	-0.784478	1.32944	-0.550409	-0.24135	-0.648006	1.8282	0.163745	-1.27045	-0.0369331	1.35681	0.33766	-0.728184	0	1.15222	1.60606	-0.494821	-1.09662	-1.03583	-0.357781	-1.00358	0.263454	-0.962987	2.40961	0.398649	-1.24266	2.05533	3.9961	0.866635	-0.460167	0	0	-1.03583	-1.61357	0.163745	0.0910417	-0.221236	-0.653378	-2.04218	0.94934	-1.66551	-1.7927	-0.343486	-1.03583	-1.01145	-0.417162	1.21606	0.163745
TCGA-KK-A6E2-01	2	1-ERG	-0.397354	0.229588	-1.51476	-0.611296	-0.397633	-0.576699	1.07207	-0.869008	1.65801	1.49261	1.93063	-1.1475	0.492788	-0.780169	1.60462	-0.316557	-0.229015	-0.66854	-1.77788	-0.231929	-2.54343	-1.33215	0	0.853676	-0.305884	-0.92692	-0.540097	0.312138	-0.569097	0	0	-0.66854	-1.30076	1.07207	-1.91591	-1.1146	-0.157202	0.0235177	-0.0269713	0.568693	0.54462	-1.64555	-0.66854	-1.22461	-0.76953	-1.89821	1.07207
TCGA-KK-A6E6-01	2	1-ERG	0.269379	-0.492337	0.0825302	-0.033041	0.367678	-0.402201	0.840229	-0.288246	0.169935	-1.06697	1.01797	-0.737721	1.25232	0.440671	1.83767	1.09392	0.36981	-0.414869	0.0205086	-0.585038	0.388836	0.17805	0	0.471078	-0.099938	-0.70345	0.728989	-0.722424	0.663752	0	0	-0.414869	-0.923123	0.840229	-0.220299	0.0568546	0.84936	-0.0561059	1.11513	-0.20784	0.106	-0.289855	-0.414869	0.299502	0.213919	0.224462	0.840229
TCGA-KK-A7AU-01	2	1-ERG	-0.989265	0.115782	-0.572231	-0.641644	-1.57562	-0.687317	0.472166	-1.29304	0.809567	0.975279	0.566621	0.741969	5.7516	-1.98664	0.176827	-0.826173	-1.05293	-2.19105	-0.75284	0.363776	-0.39398	-1.49263	0	-0.575908	-1.69302	0.545675	-0.278793	0.728022	2.95665	0	4.93657	-2.19105	1.73037	0.472166	-1.07201	-1.24078	-1.20771	-2.58816	0.879658	0.787865	-0.260461	-1.93836	-2.19105	-1.10104	-0.375739	0.876788	0.472166
TCGA-KK-A7B4-01	2	1-ERG	-0.797168	0.170506	-0.23504	0.449434	-0.19842	0.71737	0.272378	-0.443536	-0.445944	1.13507	0.545988	0.95988	0	0.0197542	1.46489	0.0145491	0.606673	-0.268867	-0.478022	0	0.287516	-0.281566	1.84939	-0.138713	0.548659	-0.198667	1.61502	0.598509	0.098232	0	0	-0.268867	-1.53435	0.272378	-0.189967	0.38371	0.912644	-0.400458	0.36478	0.834407	-0.476232	0.0237111	-0.268867	-2.39058	0.832234	-0.424425	0.272378
TCGA-KK-A8I5-01	2	1-ERG	-0.501141	0	-0.28485	-1.37944	-1.14413	-0.0315987	0.582774	-0.507065	-1.31754	-0.914018	0.605257	-0.673779	1.06855	-0.228811	-0.119384	0.415567	-1.08242	0.929867	-0.355122	-0.365475	0.528144	-0.429426	2.72226	-0.454318	-0.908845	0.576401	-0.325015	-0.910118	-0.464555	0	0	0.929867	-0.524751	0.582774	0.463263	0.493292	0.52474	-0.819554	0.689838	-0.0624914	-0.655283	0.516413	0.929867	0.0118001	0.169053	-0.213892	0.582774
TCGA-KK-A8I6-01	2	1-ERG	0.169619	0.749143	-0.205741	-0.15864	0.507877	-0.270342	-0.0490938	-0.20992	-1.30793	0.780123	0.836325	-0.299372	0	0.660998	1.5156	-1.17355	-0.61706	-0.192219	-0.286754	0.0376555	0.647129	-0.856169	0	-0.267278	-0.513523	1.07516	1.08449	0.762294	-0.40656	0	0	-0.192219	0.28981	-0.0490938	-0.721618	-0.666886	-0.0642663	-0.479208	-1.1659	0.27463	-0.193941	-0.658268	-0.192219	-0.902723	0.830457	0.314974	-0.0490938
TCGA-KK-A8I8-01	2	1-ERG	-0.929145	0.340274	-0.75182	-0.809588	-0.250494	-0.673071	-0.232319	0.0609786	-1.09675	0.639833	0.938156	-1.1475	0	0.325383	-1.00212	-0.470367	0.0886746	-1.22919	-0.588078	-0.328379	-0.284343	-0.42441	0	-0.638543	-0.186128	-0.782609	0.0412241	-0.445028	0.11353	0	0	-1.22919	-1.15917	-0.232319	-1.91591	-0.3426	-1.14346	-0.0578308	-0.611334	0.825682	-0.135766	-1.04024	-1.22919	-0.171267	-1.45173	-1.95128	-0.232319
TCGA-KK-A8IA-01	2	1-ERG	-0.915798	0.484612	-1.15916	-0.99384	-0.858841	0.0864806	-0.193441	-1.66833	0.873951	-0.787742	1.41825	-1.1475	0	-0.312601	1.10237	-0.630012	-1.27263	0.0319585	-0.865889	-0.227354	-0.391384	-1.06558	0	0.173595	-0.557715	1.33208	0.940908	-1.18555	-1.19144	0	0	0.0319585	0.667633	-0.193441	-1.58825	-0.257653	1.35176	-1.31084	-0.281432	-0.539981	-0.0392796	-0.426895	0.0319585	-2.40624	1.14045	-0.144983	-0.193441
TCGA-KK-A8IH-01	2	1-ERG	0.182068	-0.826924	0.586373	0.729346	0.0414745	-1.14391	-0.727467	-0.262173	-0.362716	1.11257	-0.158374	1.7401	0	0.59413	-0.281194	0.328349	-0.23843	-1.07921	-0.782936	0.629163	1.06905	-0.52556	3.24809	-0.683469	-0.0287197	0.113243	1.01696	-0.577934	-0.80031	0	0	-1.07921	0.33765	-0.727467	2.42718	-1.38641	1.30575	-0.678539	-0.833587	0.365086	0.356649	1.06532	-1.07921	-1.23791	0.843477	0.0604371	-0.727467
TCGA-KK-A8II-01	2	1-ERG	-0.355956	0.489578	-1.0397	-1.37944	-1.15634	-0.245598	1.12245	-2.32003	-0.275144	0.470282	0.599639	2.08963	0.439603	0.633205	1.33438	-0.387548	-1.19857	-0.765318	-1.29525	-2.52893	-0.0513896	-1.65663	0	-0.176896	-1.35735	1.93721	0.285294	-0.435098	-1.36717	0	0	-0.765318	-0.945899	1.12245	-1.32656	-0.727327	-2.15021	-1.53839	-0.178793	0.151122	-0.000773416	-2.15862	-0.765318	0.00800442	-0.21297	1.56374	1.12245
TCGA-V1-A8WS-01	2	1-ERG	-1.33681	-0.446804	-0.453314	-0.718262	0.576851	-2.12859	0.828931	-0.311427	1.80069	1.37317	1.39278	-0.221295	0.416961	0.450392	0.51148	0.326735	-1.0879	-1.29856	-0.691964	-2.24628	-1.41177	-2.00408	0	0.536587	-1.16769	-0.826065	2.52017	-2.21142	-0.242535	0	0	-1.29856	0.644217	0.828931	0.122649	-1.14742	-2.06216	-0.284426	-1.17742	-0.883872	0.349039	-1.63443	-1.29856	-0.540582	-1.14488	-2.65679	0.828931
TCGA-V1-A8WW-01	2	1-ERG	-0.409155	-0.953703	-0.519548	-0.922624	-1.05539	-0.277545	0.712589	-1.36675	-0.732726	0.87724	0.68948	3.58801	0	-0.119726	1.28823	-0.493376	-0.102391	0.294649	0.335023	-0.393433	0.529082	-0.190649	0	-0.187153	-0.122944	3.98865	1.89487	-1.2295	-0.647624	0	0	0.294649	0.692109	0.712589	-0.283722	0.463091	2.16511	-1.01891	2.38958	-1.77681	-0.992358	0.308749	0.294649	-0.710642	-0.134155	2.3524	0.712589
TCGA-VN-A88K-01	2	1-ERG	-1.53875	1.41692	-0.680278	0.095532	0.298669	2.78084	-0.612703	-0.0368802	-0.438203	0.439334	-0.152108	-0.47755	0.511819	-1.24763	-1.21872	-1.39718	-0.232447	-1.63706	-0.217312	-0.541498	1.62742	-0.339169	0	-0.555869	-0.963019	-1.113	-0.509613	1.27188	-0.184129	0	0	-1.63706	-1.13041	-0.612703	-0.662569	0.342439	0.153637	-0.66525	1.05063	0.788238	-1.8511	-1.33849	-1.63706	0.536958	-1.55184	0.121979	-0.612703
TCGA-VN-A88L-01	2	1-ERG	-0.105681	0.839026	0.345688	0.265823	-0.317575	1.15216	0.342213	-0.47749	1.22816	0.33858	1.08719	0.739244	6.30815	-0.500685	0.82842	0.126091	-1.03926	0.0793979	1.06315	-0.360121	1.7066	-0.565667	5.83599	1.9485	-1.03969	-0.231926	1.8278	-0.536518	2.93359	0	6.36243	0.0793979	0.251597	0.342213	-1.46249	-0.700232	0.751463	-0.688581	-0.296266	-1.49621	0.0846027	-0.840347	0.0793979	-1.92503	-0.981669	-0.223118	0.342213
TCGA-VN-A88Q-01	2	1-ERG	-0.0422891	-0.00736356	-0.952515	-0.536965	0.125285	0.700931	1.26411	-0.465025	2.69578	-0.115654	0.756948	1.44498	0	0.165698	0.743141	0.407105	-1.05867	-0.740605	-0.970708	-1.71599	-0.572622	-0.962244	0	0.504466	-0.31622	0.480232	0.734719	0.233335	-0.477215	0	0	-0.740605	2.0697	1.26411	-0.602441	-0.36863	-0.301922	-1.22478	-0.965757	0.212373	0.174291	-0.628788	-0.740605	0.621307	-1.78998	0.281455	1.26411
TCGA-VP-A872-01	2	1-ERG	-0.580363	-1.76016	1.30116	2.41944	0.0424725	0.380699	0.914628	-1.1423	-1.41569	-0.980113	0.314883	4.61571	0	0.203299	0.158091	1.2435	0.355887	-0.783847	0.880048	0.588365	0.24327	-0.0882388	0	-0.392119	0.279611	0.503685	1.0627	1.48126	0.32419	0	0	-0.783847	-0.239596	0.914628	-0.226544	-0.0846858	1.3144	0.244353	0.277049	-0.50927	-1.07118	1.8423	-0.783847	0.711798	-0.0912955	1.10847	0.914628
TCGA-VP-A875-01	2	1-ERG	-0.417635	-0.525594	-1.1897	-0.663005	-0.000761778	-0.46611	-0.642947	-0.713199	-0.171079	-1.92432	0.734092	-0.80447	0	-0.769522	1.34678	-1.20176	-2.2455	-2.0553	-1.00581	0.261344	-1.11845	-2.06791	1.97123	-0.751463	-2.05597	0.228131	-1.43224	-1.71232	-0.863136	0	0	-2.0553	-1.04631	-0.642947	-1.57028	-0.885396	-2.0299	-1.89841	-2.09484	0.803589	0.508459	-2.79241	-2.0553	-2.04134	1.30005	-0.945941	-0.642947
TCGA-VP-A876-01	2	1-ERG	0.853066	0.8926	-1.37361	-0.802507	-0.878905	-0.972973	-0.112208	-2.48006	0.635661	0.379184	0.512543	1.54888	1.0937	-0.497987	1.30987	-0.581752	-0.492129	-1.24818	-1.12145	-0.467758	-1.01739	-1.57174	0	-0.153864	-1.14584	-1.3157	2.20632	-1.86626	-0.116688	0	0	-1.24818	0.146143	-0.112208	-0.154396	-0.63312	-1.35314	-0.899463	-2.51842	0.216286	0.285998	-0.999757	-1.24818	-3.16587	-0.207073	0.0401334	-0.112208
TCGA-VP-A87D-01	2	1-ERG	2.31656	1.24281	-0.0428617	-0.85334	0.457868	-1.88945	0.137129	-0.717117	1.13507	0.139188	-0.227111	0.819571	0.589683	-0.187338	0.326595	-1.40043	-0.953833	-1.34846	-1.19206	-0.757772	-1.19452	-1.14265	0	0.245667	-1.32599	-0.159817	-0.386653	-1.0178	-0.209114	0	0	-1.34846	0.79881	0.137129	-1.15092	-1.10297	0.0558044	-1.00591	-1.04596	1.53711	0.934415	-0.715094	-1.34846	-0.791447	0.145647	-0.555568	0.137129
TCGA-VP-A87K-01	2	1-ERG	0.136925	0.00789412	-0.825433	-0.666789	-0.821701	0.187527	1.23566	-1.2026	-1.05072	0.615682	1.09263	1.07733	2.55318	-0.0569581	1.21291	-2.2088	-0.53363	-1.53061	-0.707403	-1.63441	-1.15962	-0.901408	0	-1.49562	-0.533467	0.0502813	-0.604547	0.502257	-0.639935	0	0	-1.53061	0.268889	1.23566	-0.63271	-1.08068	-0.12022	-0.941916	-0.00433982	0.60102	0.238285	-0.649259	-1.53061	-1.25072	0.324587	0.47562	1.23566
TCGA-XQ-A8TB-01	2	1-ERG	-0.294971	-0.42252	-0.264686	-0.245626	0.676243	-0.128819	0.970366	0.143202	1.30922	-0.797089	1.85412	-0.730145	0.554684	-1.27137	1.15456	1.29633	-0.372749	0.318049	-0.945795	-0.605172	0.769261	-0.216802	0	-0.0037004	-0.504549	0.315798	-0.115398	-0.86626	-0.183633	0	0	0.318049	0.594482	0.970366	3.22908	0.884142	0.414507	-0.491356	-0.975049	0.415254	0.67739	-0.439634	0.318049	0.225862	-0.955826	-0.578931	0.970366
TCGA-YL-A8HL-01	2	1-ERG	-1.18115	0.461067	-0.867151	-0.921887	-0.720143	3.10363	0.0642159	-0.173269	-0.243694	1.14956	0.524501	-0.47635	0	-2.06439	0.670309	-0.0100938	-2.24925	-1.17009	-0.848318	-0.944462	0.557376	-1.70201	0	-0.938762	-1.20864	3.10677	0.283333	1.33078	-0.646268	0	0	-1.17009	-0.132341	0.0642159	-0.394565	-0.826158	1.24097	-1.91419	0.519294	-1.13692	0.98482	-1.54719	-1.17009	-1.84617	-0.040774	0.742659	0.0642159
TCGA-YL-A8SA-01	2	1-ERG	1.19446	1.92976	-0.774293	-0.82088	-1.46368	2.52169	1.33284	-1.46717	0.0084933	-0.704257	0.957549	1.05861	2.57512	1.55539	1.03262	-0.318117	-1.75084	-2.12875	-0.941522	0.191775	-0.380094	-1.44961	0	-0.159432	-1.22161	2.4211	2.66508	-1.60119	1.65313	0	3.13828	-2.12875	0.910624	1.33284	-0.473002	-0.0939762	-2.45931	-2.13463	0.990499	-1.02529	-0.303941	-0.40127	-2.12875	-0.697853	0.757911	1.24234	1.33284
TCGA-YL-A8SF-01	2	1-ERG	-0.520467	-1.64887	0.614778	0.108495	0.134073	0.891525	1.4108	-0.403953	0.619517	-0.250607	2.32285	-1.1475	0	-1.96623	1.31997	0.667397	-0.592028	-0.539215	-0.201128	-0.603069	1.69428	0.307127	0	0.601816	0.227903	-0.0744376	0.0741141	0.267844	0.642618	0	0	-0.539215	-0.413684	1.4108	0.0109126	0.4165	1.0617	-0.596008	-1.05603	1.21392	0.125319	-0.449278	-0.539215	0.506336	-0.278556	-2.49177	1.4108
TCGA-YL-A8SL-01	2	1-ERG	1.23137	0.534269	-0.474846	-0.257263	-0.526034	-1.32144	0.823746	-0.795337	0.512758	2.43958	0.0985276	2.75724	3.1703	0.896656	0.390182	-0.35445	-1.393	-0.991	-1.33123	-1.23685	0.284661	-0.749442	0	-2.07194	-0.721828	0.766845	-0.864773	0.503198	-1.04177	0	0	-0.991	0.474063	0.823746	0.697695	-0.739651	0.353758	-1.69747	-1.21543	0.82005	0.693196	-1.07782	-0.991	-0.512956	0.461796	1.22317	0.823746
TCGA-YL-A8SP-01	2	1-ERG	1.16001	0.625655	-1.30539	-1.37944	-0.57847	0.380197	1.28893	-2.52886	1.61087	3.46286	1.12802	-0.0554476	0	0.675055	0.18529	-2.27144	-3.44809	-0.62939	-2.22493	-1.97457	0.592209	-1.24941	0	1.05321	-2.18422	-1.95109	2.04636	-1.25304	0.922836	0	0	-0.62939	-0.260478	1.28893	-1.91591	-0.0512506	-0.736918	-2.10804	-0.936331	1.07584	0.777712	-3.18114	-0.62939	-1.56456	-1.19053	-1.12636	1.28893
TCGA-2A-A8W3-01	2	2-ETV1	-0.353299	-0.713415	0.106948	2.35132	-1.55307	-0.720303	-0.524356	-0.442919	0.25943	2.04456	-0.190093	-1.1475	0	-1.14473	-1.08404	-0.492553	-0.553459	-0.259842	-0.824242	-2.25168	0.789002	-0.597823	0	0.333212	-0.505878	-0.549921	-0.524904	-0.679288	0.505976	0	0	-0.259842	0.881379	-0.524356	1.53081	-0.197058	-0.747048	-0.693683	-0.00525955	3.02455	1.84619	-0.179218	-0.259842	1.02938	-1.93049	-1.28923	-0.524356
TCGA-CH-5750-01	2	2-ETV1	1.08284	0.93964	-1.40171	-1.37944	-1.11703	-0.353668	-0.628746	-0.926443	0.383077	1.87377	-0.803763	-0.31527	0	0.48716	-1.5957	0.601923	0.965485	0.664714	-0.752666	-0.354564	-0.746266	-0.00122741	0	-0.234418	0.81264	0.853124	0.994711	0.585519	-0.911258	0	0.60765	0.664714	-0.128443	-0.628746	-0.816283	0.852016	-0.48087	0.711137	-1.05239	1.09094	0.373216	-0.692474	0.664714	-1.03604	1.35106	0.370056	-0.628746
TCGA-CH-5753-01	2	2-ETV1	1.26348	0.778238	-0.998257	-0.88367	-0.809617	1.08489	-1.07924	-0.813939	1.34144	-0.0999025	0.0240579	1.1959	0	-0.939997	-0.264146	1.03807	-0.181435	0.146755	-1.7258	0.398463	-0.924363	-0.0241233	0	-0.0395613	0.347662	0.411393	0.913824	1.69822	-0.577492	2.05113	0	0.146755	1.06558	-1.07924	0	1.01353	-0.906608	-0.35798	-1.00715	0.96866	2.13677	-0.835894	0.146755	0.353496	1.18277	0.902681	-1.07924
TCGA-EJ-7788-01	2	2-ETV1	1.05847	1.16241	-0.566853	0.542845	1.06654	-0.462023	0.815572	0.00783828	0.791214	-0.384688	-0.819322	-0.581945	0	0.506354	0.848287	-0.955916	-0.100692	-0.378232	-0.798368	-0.332696	-0.200051	0.0728042	0	0.882608	0.285289	0.385487	0.241213	0.175331	1.01602	0	0	-0.378232	-1.84678	0.815572	-0.200065	1.01475	-1.0173	0.648748	-1.01759	0.609781	0.57471	-0.649368	-0.378232	0.185607	0.223	-0.625399	0.815572
TCGA-EJ-8474-01	2	2-ETV1	1.13601	0.166628	-0.32166	-0.0615378	0.777629	0.558754	-0.328616	-0.340182	0.591637	-0.692255	-0.268388	0.26801	0.529381	-0.783284	0.380222	-0.216049	-0.137168	0.171305	-0.71513	0.00349682	0.731946	0.195006	0	0.914825	-0.303602	0.275088	0.322166	-1.03575	0.446821	0	0	0.171305	-0.131534	-0.328616	-0.363299	-0.0121958	-0.986874	-0.215223	-0.666657	-0.403969	0.581752	0.20333	0.171305	-0.246381	-0.315044	-0.848313	-0.328616
TCGA-HC-A631-01	2	2-ETV1	0.162389	-1.09556	-1.28897	-0.8697	-1.5032	-1.82387	-0.622317	-0.794401	0.769709	-0.299381	1.22219	-1.1475	0.571346	-0.0625337	0.104008	-1.26642	-0.993362	-0.661327	-0.268795	-0.216421	-0.876864	-1.16072	4.24285	-0.116449	-1.26808	-0.0124629	-0.840213	-0.990303	-0.437373	0	0	-0.661327	-1.22413	-0.622317	-0.285896	-0.324333	1.61406	-2.03581	0.711051	0.0534747	0.34438	-0.114395	-0.661327	-1.27929	-0.0859001	-0.0912963	-0.622317
TCGA-J4-A83M-01	2	2-ETV1	-0.3506	-0.164941	0.336287	0.103334	0.360107	-1.13872	-0.178851	0.0451751	-0.152124	-0.100712	-0.608203	-0.473117	0	1.44352	-0.231553	1.02718	0.429542	-0.958411	-0.174007	-0.842607	-0.520606	-0.834866	0	-0.827737	-0.266934	0.248406	-0.897938	-0.783905	0.288485	0	0	-0.958411	-0.0172954	-0.178851	-0.514621	-0.697215	-1.27763	-0.309339	-0.544486	0.633167	-0.287934	0.381027	-0.958411	0.749565	0.705184	0.324126	-0.178851
TCGA-KK-A7B3-01	2	2-ETV1	-0.451508	-0.27504	1.36934	0.959851	0.271798	0.420941	0.367366	0.260399	-1.29428	0.987589	0.339419	-0.519776	2.79866	0.248057	-0.530391	0.147392	1.15974	0.589699	0.925929	-0.04694	0.74174	1.38469	0	-0.00172849	1.75853	0.0124496	2.2046	0.813333	1.24498	0	3.39152	0.589699	1.46974	0.367366	0.267163	0.741537	0.185847	0.123941	0.959188	-1.26715	0.170541	1.58985	0.589699	0.822818	0.867357	-0.195942	0.367366
TCGA-VP-A87J-01	2	2-ETV1	0.113283	0.961802	-1.10482	-1.37944	-0.670107	0.644096	-0.871094	-1.67627	-1.60657	0.418023	-0.161025	-0.138672	0	0.622981	0.921342	-0.452545	-1.59368	-0.83858	-1.88174	-1.66285	-1.35614	-0.582413	0	-1.0079	-0.768275	2.00743	-0.949526	1.2217	-0.348918	0	0	-0.83858	0.123267	-0.871094	0.0491363	0.0095907	-0.636063	-1.95582	0.352622	-0.199263	0.316463	-1.08118	-0.83858	0.67867	-0.00873368	1.26761	-0.871094
TCGA-YL-A8SC-01	2	2-ETV1	-0.310632	-0.0912423	-0.367509	-0.679889	-0.401167	0.169083	-0.651176	-0.711462	-1.66446	2.82725	0.397544	0.107982	0	0.0792134	-0.00513715	-0.374496	0.73423	-0.493558	-0.781191	-2.58181	-0.304094	1.06259	0	-0.525346	0.869025	0.407484	0.296761	1.38871	0.262902	0	0	-0.493558	0.0180222	-0.651176	-1.91591	1.50957	-1.48655	-0.510654	0.506896	2.05758	0.38036	0.627584	-0.493558	0.95285	-0.113957	1.06561	-0.651176
TCGA-YL-A9WH-01	2	2-ETV1	-0.337912	-0.228957	-0.819106	-0.134966	-0.305749	-0.506558	-0.516136	-1.12278	0.0249264	0.540217	0.346762	-1.1475	0	4.02825	0.920037	-0.618907	-1.35485	-0.179836	-0.300706	-0.0569233	0.232329	-0.506862	2.12121	0.537847	-0.299163	0.50159	1.12109	0.574495	-0.153808	1.81084	0	-0.179836	-0.838032	-0.516136	-0.858431	0.179569	-0.0953518	-1.38732	1.59742	0.974033	-0.149275	-0.187154	-0.179836	-0.784017	-0.158601	0.0351054	-0.516136
TCGA-HC-7749-01	2	3-ETV4	0.520573	0.581401	-0.66653	0.183172	-0.205773	-0.256276	0.0227511	0.755077	0.507749	0.49949	-0.818187	-0.0408876	0	1.31393	-0.371731	-0.702985	0.0559008	0.182113	-0.277806	1.09469	0.425429	0.758062	0	-0.331315	0.708735	-0.181122	-0.0776697	-0.22442	1.20102	0	0	0.182113	0.415232	0.0227511	0.756046	1.03965	1.43426	0.156655	0.833369	0.401408	0.0633831	0.19243	0.182113	0.810235	0.865428	-0.429068	0.0227511
TCGA-HC-A76W-01	2	3-ETV4	-0.778435	-0.310824	0.425507	2.93992	1.44211	0.340085	0.699416	0.588841	0.64331	-0.115441	-0.776405	1.2285	5.20332	-1.35646	-0.787757	0.660221	-0.0563715	0.13276	1.93535	0.499118	0.710073	1.42707	2.47039	0.790016	0.639752	-0.546717	0.188158	0.804735	2.06392	0	4.82701	0.13276	0.970851	0.699416	-0.0651584	1.31	0.546461	0	-0.462112	0.135261	0.605102	0.83438	0.13276	0.303198	0.0265424	-1.54106	0.699416
TCGA-H9-7775-01	2	4-FLI1	0.328607	1.45791	-0.542685	-0.476687	-0.368355	0.0523002	0.905073	0.776015	0.644338	0.797818	0.518723	-0.0697046	0	0.370875	0.364146	-1.10333	-1.08999	-0.507011	-0.470725	0.499492	-1.24113	-0.568448	0	0.439975	0.0592586	1.16411	0.390269	-0.652885	1.50947	0	1.14774	-0.507011	-0.622405	0.905073	-0.0610518	0.587382	-0.484943	0.98393	-0.733728	0.921864	-0.176178	-0.512286	-0.507011	-0.91518	1.05464	0.0945232	0.905073
TCGA-EJ-A46G-01	2	8-other	-0.150297	-0.277986	0.379063	0.130341	-0.693712	-0.307297	0.497733	-1.71294	-0.0274841	-1.06884	-3.67367	2.67249	0	0.336271	-1.54973	-0.439687	0.0406619	-1.00812	1.13568	0.305317	0.0455481	0.373013	0	-0.959019	0.228179	-0.53587	-0.315235	1.67443	0.108831	0	2.83747	-1.00812	-0.552044	0.497733	-0.841624	0.6714	1.28363	-0.742668	0.813649	0.274199	0.649243	-0.402834	-1.00812	0.673361	0.00327776	-0.797006	0.497733
TCGA-2A-A8VL-01	3	1-ERG	-1.32275	-0.128043	0.709689	-1.37944	0.600456	-0.669964	-1.25793	-0.472724	-0.386784	-0.226382	-1.04438	0.943558	0	-0.516756	0.731051	0.400639	-0.275454	0.184596	-0.00225366	2.45309	-0.878815	-1.61297	0	-0.906826	-1.50375	0.923542	-0.357353	-1.24496	-0.629468	0	0	0.184596	1.51565	-1.25793	-0.351421	-2.51763	-1.10956	-0.966607	0.0506076	-1.17961	0.585073	-0.57658	0.184596	-0.295648	0.458208	1.03759	-1.25793
TCGA-CH-5743-01	3	1-ERG	1.31663	-0.4985	0.926382	-0.991797	2.30814	-0.192089	0.357381	1.87833	0.202535	-1.05882	-0.596102	-0.820578	0.434493	-2.48894	-0.801005	1.53101	1.45747	0.389337	-0.193666	0.517922	0.947625	0.796886	0	0.138763	1.21843	0.988742	1.77135	1.47004	0.547354	0	0	0.389337	1.05558	0.357381	0.676765	0.184725	0.227094	0.791834	-1.09858	1.14643	1.02813	1.51205	0.389337	2.8131	-0.00450183	0.602204	0.357381
TCGA-CH-5746-01	3	1-ERG	0.998467	0.857376	-0.407665	-0.0926221	1.02358	-0.701595	0.272971	0.899939	1.14575	0.285172	0.160657	0.289445	0.42356	-0.455685	0.573646	-0.355795	-0.758238	0.20658	-0.955803	0.450273	0.0708398	-1.16487	0	0.18945	-0.806204	0.155606	0.0623034	-0.954232	0.362892	0	0	0.20658	1.14159	0.272971	0.399438	-1.10042	-0.254684	-0.377714	-1.14538	1.83468	0.857753	-0.0955702	0.20658	-0.632	0.565168	-0.0281531	0.272971
TCGA-CH-5766-01	3	1-ERG	0.492633	1.50045	-0.714914	-0.6932	-0.854719	-0.0982331	0.836349	0.426834	-0.676788	0.0400716	1.21264	3.33457	0	0.834274	0.100076	0.867044	0.305808	0.148077	-1.32234	-1.85983	0.355648	-0.148195	0	0.3356	-0.197652	2.11184	-0.353095	0.270017	-0.0865143	0	0	0.148077	0.566187	0.836349	0.427944	0.375656	-0.244013	0.0840824	0.44967	0.717283	0.433462	0.519252	0.148077	0.641241	0.421166	1.412	0.836349
TCGA-CH-5789-01	3	1-ERG	1.27049	0.800211	-0.601499	-0.0152876	0.54121	-0.928991	0.179557	1.10238	0.678544	-0.26072	0.0170619	1.25215	0	-0.657143	0.506195	1.74368	-0.387254	1.0022	-0.912777	1.65444	-1.26734	0.365097	0	0.545427	0.807049	1.36289	0.152121	0.147096	0.157192	0	0	1.0022	0.630423	0.179557	2.72735	0.953397	-0.632822	0.96967	-1.10424	1.09548	0.508278	0.91489	1.0022	-0.328683	-0.295903	2.03891	0.179557
TCGA-EJ-5497-01	3	1-ERG	1.47308	1.88323	-1.25864	0.425961	1.19284	-0.0206047	0.997165	0.55888	1.58287	0.958053	-0.184041	0.487099	0.902317	0.484603	1.27032	-0.978945	-0.0403428	0.255171	-0.899536	0.581417	0.167818	-0.748988	0	1.34329	0.0510287	0.895809	0.664598	-0.491452	1.14791	0	0	0.255171	0.0709042	0.997165	0.0138293	0.288196	-0.518161	0.318877	-1.95068	0.797261	0.460432	-0.421424	0.255171	-0.263435	0.683382	0.662346	0.997165
TCGA-EJ-5498-01	3	1-ERG	1.48847	0.466681	-0.664931	0.923676	0.47461	-0.155618	0.965291	0.990987	1.35585	-0.245755	0.573019	-0.0908499	0	-1.49069	0.617297	-0.146333	0.563571	0.54721	-0.314776	0.156079	0.143671	0.433209	0	1.9156	0.767308	1.10388	0.752106	0.55405	2.42544	0	0	0.54721	-1.12023	0.965291	0.529497	0.891149	1.7538	1.35576	-1.61095	0.823887	0.676986	-0.582638	0.54721	-0.481378	0.404737	1.0599	0.965291
TCGA-EJ-5502-01	3	1-ERG	1.19752	0.114762	0.0292356	0.363006	0.312322	0.136247	0.644406	1.00725	1.27426	-0.0373885	-0.191307	0.667533	0.306529	0.316301	0.54357	1.29763	-0.0552433	1.62387	-0.428953	0.0985014	0.0399077	0.425078	0	0.296935	1.05532	1.0874	0.847987	0.0941919	1.49226	0	0	1.62387	0.592564	0.644406	0.570266	-0.0369628	0.0100206	0.833856	-0.490947	0.819163	-0.0630498	1.24082	1.62387	0.549397	1.44858	0.385906	0.644406
TCGA-EJ-5503-01	3	1-ERG	-0.012797	-0.158549	0.222101	0.852141	1.63956	-1.04753	0.96382	1.58497	0.832843	-0.263772	-0.310439	0.949563	0	0.662812	0.0718986	-0.772562	0.182518	-0.244581	0.653802	0.742834	-0.68331	-0.219867	0	0.109092	0.550649	0.235622	1.15957	0.133037	0.794828	0	0	-0.244581	-0.164261	0.96382	1.20988	-0.803305	0.244593	0.679772	0.693456	0.763311	-0.419085	0.251004	-0.244581	0.788266	1.08639	0.422786	0.96382
TCGA-EJ-5506-01	3	1-ERG	0.800367	-0.386835	-0.383083	-0.129076	1.78558	0.415322	-0.130339	1.60172	0.929464	-0.682812	-0.556022	0.435925	0.72572	-1.7802	-1.20006	-1.01535	0.0300156	-0.350337	-0.903926	0.632632	0.365054	-0.736496	0	0.126001	-0.436261	-0.426926	1.39756	1.37445	-0.0439217	0	0	-0.350337	-0.238405	-0.130339	2.58922	-0.225649	2.42135	0.401011	-0.30969	0.0468444	0.90501	-1.15382	-0.350337	-0.752203	1.67932	0.120226	-0.130339
TCGA-EJ-5507-01	3	1-ERG	1.70677	1.22001	-1.16804	-0.39287	1.06816	0.106809	0.0968793	-0.489931	0.431089	0.843015	0.390909	2.20414	1.549	-0.286692	1.38695	0.404678	0.111276	0.863575	-0.304007	-0.332434	0.657443	0.00904838	0	0.691939	-0.145695	1.49649	1.44077	-0.393548	0.393042	0	0	0.863575	0.0219756	0.0968793	0.510934	0.288425	2.18914	-0.0887839	-0.268237	0.625771	0.515482	1.34618	0.863575	-1.81509	1.50394	0.856669	0.0968793
TCGA-EJ-5508-01	3	1-ERG	1.83725	1.34659	-0.274886	0.60262	0.423846	0.622797	0.650793	0.68497	1.63452	0.166091	-0.11142	-0.12699	1.02705	-0.0756925	-0.117077	0.991602	0.604671	0.664399	-1.05596	0.188486	0.00729022	0.29075	0	0.661767	0.599584	0.314358	0.869774	0.694468	0.544347	0	0	0.664399	-0.519702	0.650793	0.337272	0.72651	0.144767	0.661221	-1.47997	0.894946	1.35167	0.624284	0.664399	0.347621	-0.234145	-0.425982	0.650793
TCGA-EJ-5512-01	3	1-ERG	0.045825	0.446644	-0.268916	-0.792623	0.0914328	-1.78133	-0.200789	0.393277	0.67801	0.417537	1.21088	0.619277	0	-0.82506	0.448398	-0.181546	-0.0285379	-0.333596	-0.458109	0.6899	-0.197318	-1.44095	0	0.819722	-1.29823	0.03515	-1.43224	-0.786332	1.03527	0	0	-0.333596	-0.741113	-0.200789	1.77065	-1.58316	-0.105812	1.05077	-1.40446	0.923664	0.675247	0.186304	-0.333596	-0.554916	0.700626	0.0150978	-0.200789
TCGA-EJ-5516-01	3	1-ERG	1.94936	1.42078	-1.38292	0.426486	0.419792	1.58671	1.2644	0.384323	2.48482	-0.0496155	0.326661	-0.468284	0.902713	-0.809791	1.76189	0.187195	0.132586	0.168333	-0.851644	0.110672	1.54761	0.41631	0	1.54498	0.219391	1.38035	0.665208	0.576549	1.59988	0	0	0.168333	-0.821727	1.2644	-0.165989	1.8007	0.594065	0.43399	-1.70469	-0.819239	0.857579	-0.442504	0.168333	0.0645706	0.485896	0.345055	1.2644
TCGA-EJ-5522-01	3	1-ERG	1.43704	1.36413	-0.555856	-0.136582	0.268527	-1.05529	0.795299	0.42981	0.969993	0.0138457	1.03547	0.105827	0	-0.732626	1.13596	-0.0442486	0.517701	0.495963	-1.47841	-0.627215	0.5876	-0.291902	0	1.57608	0.397798	1.47672	-0.787379	0.0309667	0.741651	0	0	0.495963	0.219025	0.795299	0.483762	0.0907866	0.520234	0.385727	-1.02383	0.76425	1.11913	-0.10653	0.495963	-0.908035	1.02205	0.848406	0.795299
TCGA-EJ-7328-01	3	1-ERG	0.340815	-0.293478	0.967653	-0.936057	0.0893512	1.26928	0.903641	0.680797	0.714245	-0.285093	-0.274736	-0.494918	0	-0.85718	0.203945	0.942878	1.21447	0.394208	0.125956	-0.828665	1.48958	0.99106	0	0.228483	1.72304	0.547308	0.757356	0.356614	0.4195	0	0	0.394208	0.0626578	0.903641	2.18621	0.462596	-0.154257	0.969317	-0.0744014	-0.342853	0.588758	0.879255	0.394208	1.00596	-0.913253	-1.52567	0.903641
TCGA-EJ-7785-01	3	1-ERG	2.23286	1.11683	0.0344797	0.357237	0.900726	0.0315161	1.95228	1.04483	2.20158	-0.205813	0.816832	0.601305	0.646942	0.139449	2.53181	0.598529	0.134569	0.515354	-0.762188	-1.16465	-0.326578	0.336025	0	1.10912	1.27315	2.16912	1.06002	0.412111	2.16245	0	0	0.515354	0.331986	1.95228	0.496152	0.253836	-0.13889	1.23977	-2.01015	1.38	0.778642	0.529914	0.515354	0.700487	0.826594	0.606927	1.95228
TCGA-EJ-7793-01	3	1-ERG	-0.306519	0.364706	-0.286732	-0.358899	0.816311	1.10105	0.931898	0.688604	1.17007	-0.45858	-0.175988	0.984237	0.48702	0.189012	1.11362	-2.03312	-0.438548	0.986363	0.21309	1.21546	0.170583	-1.97165	0	0.76624	-0.702642	0.940326	-0.246957	-0.406481	-0.160864	0	0	0.986363	-1.06802	0.931898	0.811103	-1.4735	-0.944672	0.490753	-0.220224	0.14993	-0.533878	-1.29686	0.986363	-0.433924	0.349173	0.925631	0.931898
TCGA-EJ-7797-01	3	1-ERG	0.841477	1.05704	-0.107657	-0.225735	-0.314333	-0.817173	0.359836	0.0421439	1.41852	1.15825	0.918542	0.884032	0	0.0123418	0.621032	0.610756	-0.00265856	-0.531394	-0.32026	0.296714	-0.351219	-0.37013	0	0.814347	-0.165775	0.29559	0.608163	-0.301839	0.975087	0	0	-0.531394	-0.228989	0.359836	-0.324905	-1.12775	-0.313697	0.306227	-0.530387	0.415049	-0.301377	0.570288	-0.531394	-1.33073	0.0116827	0.560842	0.359836
TCGA-EJ-A46D-01	3	1-ERG	-0.10756	-0.69272	1.05993	-0.369421	0.358048	-0.879427	0.330952	0.521523	0.263667	-0.0478212	0.65882	1.4261	0	0.76183	0.374792	-1.1607	0.117093	0.849301	0.49467	0.0452591	-0.784464	-1.00686	0	-0.444451	-0.0951416	0.217965	0.639399	-0.379099	0.238994	0	0	0.849301	1.18355	0.330952	2.15008	-1.42974	0.311858	0.562369	0.0858815	-0.956989	0.235232	-0.150486	0.849301	0.86531	0.256756	-0.422383	0.330952
TCGA-EJ-A7NG-01	3	1-ERG	-0.0781769	-0.942266	1.28227	-0.344665	0.98316	-1.73856	0.272678	1.19333	0.29181	-0.461687	-0.412184	1.12253	1.15983	-1.06064	-0.00490777	1.10017	-0.496454	0.647743	0.18876	0.0110795	0.365914	-0.310425	0	0.592813	-0.0984292	0.301564	0.75315	0.155441	2.30244	0	4.31577	0.647743	0.950839	0.272678	1.06806	-0.285827	0.762556	1.30119	0.02415	0.0202151	0.588263	0.322361	0.647743	-0.288485	-0.494061	-0.0276236	0.272678
TCGA-EJ-A7NK-01	3	1-ERG	0.135105	-0.756237	1.33347	0.556026	1.67823	-0.315231	0	1.51049	0.0711698	-0.627215	-0.997399	1.11579	0.657082	-0.455392	-0.747493	0.230064	0.17786	0.0774527	0.515221	0.378343	0.290071	-0.98247	0	-0.255734	-0.5948	0.140676	0.815659	0.669356	1.43889	0	0	0.0774527	1.56486	0	-0.27127	-1.48604	0.0493348	0.914954	0.686464	0.752027	0.671627	0.736261	0.0774527	-0.225287	0.724976	0.610239	0
TCGA-FC-7708-01	3	1-ERG	1.08699	0.46722	0.210776	0.347122	1.71323	0.152379	1.24854	0.941588	1.24782	0.793535	0.685325	0.724411	0	0.116111	0.84002	0.942725	0.581944	-0.687549	0.0631531	0.386537	0.0632894	-0.411815	0	0.734404	0.331008	1.53886	-0.357353	-0.500628	0.728616	0	0.401148	-0.687549	1.59907	1.24854	1.34602	0.433693	0.0741253	0.762048	-0.793305	0.334757	0.150843	0.0188266	-0.687549	0.0907934	-1.08114	1.08818	1.24854
TCGA-G9-6329-01	3	1-ERG	-0.229503	0.418939	0.339302	-0.353879	0.195443	-0.68722	0.158231	0.274736	-0.0907164	-0.586554	1.03458	0.705194	0.856575	-1.65319	-0.585705	0.00689772	1.17451	-0.386731	1.28671	-0.397526	1.01575	0.31604	0	0.240759	0.267795	0.406141	0.228453	0.332947	2.07637	0	0	-0.386731	-0.840209	0.158231	0.0301118	-1.27881	0.405858	1.43847	-0.198026	0.0465081	-0.948269	0.228254	-0.386731	0.192569	-0.615852	-0.643982	0.158231
TCGA-G9-6336-01	3	1-ERG	-1.45371	0.315366	0.288101	-0.844281	-0.00957933	-0.150587	-0.563249	0.392315	-0.113749	-0.108584	-0.524229	0.520694	0	-0.630278	-0.498357	1.41578	-0.273986	-0.200957	1.15349	1.09557	0.146233	-0.17354	0	-0.647012	-0.323987	-0.317443	-0.370951	-0.121453	-0.0262279	0	0.950142	-0.200957	-1.48867	-0.563249	0.256733	-1.08493	-0.0835281	-0.230876	0.205574	-0.809439	-1.1138	-0.0558686	-0.200957	1.46549	0.763988	0.0692271	-0.563249
TCGA-G9-6351-01	3	1-ERG	-1.51432	0.85439	0.064432	-0.0320613	-0.385879	-0.487998	0.446736	0.19578	0.216073	-1.72188	0.479123	0.348639	0.795633	0.683348	0.728157	-0.289925	-0.1405	-0.597945	0.554126	1.79868	0.497	-2.87783	0	0.356691	-1.67381	0.0529426	-0.0764261	-0.816232	0.27956	0	0	-0.597945	-1.24378	0.446736	0.602766	-1.90127	-0.687662	0.204889	-0.549855	-0.608071	-0.639391	-1.52513	-0.597945	-0.563361	1.03999	0.963527	0.446736
TCGA-G9-6353-01	3	1-ERG	-0.482571	-0.630352	0.734405	0.535887	0.425016	-0.929098	-0.0634185	0.56476	-0.664499	-0.652984	1.30844	0.719354	0	0.288961	0.249798	-0.518311	0.100364	0.693499	1.70989	1.36918	-0.440829	-1.73966	0	-0.601389	-1.53461	0.0914014	0.157353	-1.37663	1.6562	0	0.427702	0.693499	-0.754106	-0.0634185	0.171322	-2.23786	0.0363621	0.381862	0.415801	-0.306755	-0.513083	-0.648228	0.693499	-0.119942	-0.115626	0.312448	-0.0634185
TCGA-G9-6356-01	3	1-ERG	1.43539	0.414845	0.282684	0.174918	1.56709	-0.11695	0.509401	1.24131	0.297345	1.15416	0.704801	-0.30773	0	0.194342	-0.254269	0.920802	1.17117	0.272479	0.606848	0.0859075	1.09733	1.15314	0	-0.383733	0.847075	0.56085	0.689572	0.464742	-0.189674	0	0	0.272479	-0.541938	0.509401	0.52399	0.884115	0.0500052	0.369561	-0.734739	0.00882315	-0.347411	1.30763	0.272479	1.11165	0.654747	-1.06137	0.509401
TCGA-G9-6364-01	3	1-ERG	1.34234	1.42021	0.288966	-0.549999	0.296225	0.680284	1.26138	-0.797149	-0.352532	0.454176	1.29353	0.282387	3.75395	0.292435	0.591537	-0.614471	-0.218643	-0.118538	0.856042	-0.793318	-0.00491275	0.51242	0	0.80165	-0.513499	1.34624	0.710519	-0.757387	1.8101	0	4.32193	-0.118538	0.0567211	1.26138	0.406215	0.320573	-0.0134905	0.170235	-0.993457	0.573077	-0.244866	-1.79731	-0.118538	0.188967	0.757719	0.272974	1.26138
TCGA-G9-6365-01	3	1-ERG	0.213795	0.0759835	0.425329	0.460423	-0.120273	-1.03963	0.485022	0.145816	0.227304	0.630106	0.540594	0.2016	0	-0.849222	-0.536406	0.97738	0.887849	-0.561618	0.483378	-1.0175	0.504374	0.143501	0	1.04574	-0.0623473	-1.12891	1.69745	-0.935229	1.78625	0	0	-0.561618	-0.901014	0.485022	-0.262987	-0.699651	1.66813	1.38514	-0.716639	-0.362909	-0.82763	0.617286	-0.561618	0.254567	0.116097	-0.929791	0.485022
TCGA-G9-6384-01	3	1-ERG	0.231976	0.872218	-0.461344	-0.551664	0.99984	0.538045	1.81714	0.904849	1.33806	0.287345	-0.827816	1.07094	2.11667	1.15442	0.887821	1.1526	-0.0718209	0.317782	-0.205205	0.0600834	0.640697	-0.414405	0	0.641234	-0.000189203	1.14468	-1.43224	-0.434387	1.34126	0	0	0.317782	-0.503671	1.81714	0.403547	-0.217093	-0.477198	0.898984	-1.31829	0.420053	0.0282343	0.35647	0.317782	0.700948	-0.605834	1.55643	1.81714
TCGA-G9-6385-01	3	1-ERG	-0.402268	-0.358393	0.643321	0.109249	0.541604	-1.151	0.0541454	1.51365	0.289373	-0.900805	-0.350323	0.226321	0	-0.298706	0.393222	-0.39688	-0.0967766	0.401589	0.729953	0.983552	-0.197676	-0.461538	0	0.153927	-0.533961	-0.0395268	0.606896	-0.786839	1.72045	0	0	0.401589	-0.586981	0.0541454	-0.424008	-0.856679	0.196057	0.948523	0.365252	-0.802508	0.0463604	-0.239129	0.401589	0.17626	0.563345	0.413411	0.0541454
TCGA-G9-7522-01	3	1-ERG	-0.319236	1.19022	0.109827	-1.05909	0.621066	0.13663	0.591867	0.574437	0.491881	0.283245	0.810526	0.601666	1.09446	-0.178657	0.29496	0.30002	0.40109	0.592758	0.214831	0.929953	0.205764	0.135855	0	0.337709	0.132477	1.31737	0.206893	-0.321462	-1.1524	0	0.333095	0.592758	-1.24243	0.591867	0.496558	0.212982	0.720507	0.430481	0.486473	0.436898	-0.589084	0.00412067	0.592758	-0.210184	0.842704	0.0239529	0.591867
TCGA-HC-7211-01	3	1-ERG	0.78419	0.53642	-1.04251	-0.773407	-0.633672	0.479274	-0.0914031	-0.0415343	1.18336	0.695613	-0.599786	-0.288546	0	-0.869266	-0.565907	1.81319	-1.32675	0.546239	-1.34086	0.264087	-0.808346	0.293803	0	-0.738399	0.209992	0.223541	0.114277	1.29858	-0.392488	0	0	0.546239	0.694821	-0.0914031	-0.476493	0.443798	-0.975108	-0.288533	-0.981781	0.452955	0.366363	-0.102807	0.546239	0.533611	0.401711	1.93028	-0.0914031
TCGA-HC-7213-01	3	1-ERG	0.375518	0.438876	-0.862182	-0.221739	-0.706153	1.34573	1.06052	0.02809	0.735699	0.583599	0.726125	1.41917	0.788037	-0.673236	0.782818	0.808945	-0.396726	-0.749272	-0.939017	0.97374	-0.0371266	0.511895	0	-0.233666	0.676685	0.887546	0.614052	1.46982	0.140604	0	0	-0.749272	-2.40391	1.06052	-0.146666	1.08078	1.4573	-0.44109	0.44235	-0.0734926	-1.35278	0.622	-0.749272	0.466901	0.751753	1.20098	1.06052
TCGA-HC-7747-01	3	1-ERG	0.560946	0.532411	-0.68698	-0.104053	-0.0272071	-0.610156	0.10696	0.628439	-0.139577	0.327337	0.27126	-0.0719049	0.506747	0.33197	0.0647767	1.05536	0.826132	0.0248027	0.428592	1.09107	0.314126	1.02434	0	-0.140641	0.761329	0.47508	1.16847	0.776217	-0.122352	1.87048	0	0.0248027	-1.93207	0.10696	-0.530942	0.531648	0.240453	0.294825	-0.420044	0.132203	-0.708607	0.866106	0.0248027	0.935303	2.53829	-0.0908539	0.10696
TCGA-HC-7818-01	3	1-ERG	0.535983	0.65032	-0.0618873	0.309567	-0.15308	-0.237531	0.379122	0.322626	0.532808	0.41496	-0.0434324	0.934639	1.59998	0.51638	0.486725	1.49752	-0.376998	0.568862	0.0682753	0.309218	0.664551	0.400966	0	0.165129	0.508334	0.359634	0.225654	0.473256	0.0751336	0	0	0.568862	-0.488661	0.379122	0.631835	-0.162787	-0.315212	0.131617	-0.733873	-0.571117	-0.258169	0.21838	0.568862	-0.143776	0.972916	0.368248	0.379122
TCGA-HC-7820-01	3	1-ERG	0.64069	0.556762	-0.09073	-0.031968	0.162846	-1.36588	-0.236035	0.455136	0.206805	1.15428	1.09332	0.348696	0.451279	1.18159	0.596962	-1.82667	0.223959	0.470176	-0.46875	0.602487	-0.689119	-1.84264	0	-1.84298	-0.60674	-0.820745	-0.607719	-1.16439	-1.00741	0	0	0.470176	-0.2521	-0.236035	1.39796	-1.38373	-0.125693	-0.515686	-0.589086	-0.84035	-0.174199	-0.0922372	0.470176	-0.32013	0.844603	0.577823	-0.236035
TCGA-HC-8260-01	3	1-ERG	-0.130829	-0.0273228	1.31152	-0.741004	2.48956	-0.838947	0.148428	1.48565	0.750481	0.985673	-0.160657	0.334014	1.19428	-0.777511	1.10209	-0.435534	0.186639	-0.148929	-0.477358	1.13342	0.22763	-0.417716	0	0.156926	-0.566183	1.00735	-0.194731	0.845639	0.078758	0	0	-0.148929	1.12987	0.148428	0.816678	-0.517105	-0.0653962	0.0475644	-0.0200039	0.141703	1.03197	-0.898126	-0.148929	-0.653728	0.195429	0.775045	0.148428
TCGA-HC-A8D0-01	3	1-ERG	-0.175969	-0.920534	0.977549	-0.777772	0.772621	1.35172	0.586436	0.640841	-0.0407118	0.985779	0.168856	-0.293971	0.674384	-1.05631	0.260463	0.139696	0.650118	-0.183726	0.525432	-0.506248	-0.386428	0.483297	0	0.44242	0.586015	-0.465789	-0.256795	0.160931	0.0965235	0	0	-0.183726	-0.149172	0.586436	-0.108085	-0.16902	-0.5977	0.342798	-0.966321	0.66607	0.0978895	0.699426	-0.183726	0.121879	-1.32991	-1.85584	0.586436
TCGA-HC-A8D1-01	3	1-ERG	1.17097	0.0220357	0.339116	0.25632	0.711597	0.129606	0.618478	1.04086	0.615772	0.474371	0.0195881	-0.138672	0.593108	-0.583608	0.594263	0.584665	0.531611	-0.365346	-0.33155	0.462356	0.604875	0.0286203	0	0.27571	0.25276	0.371772	0.670196	0.0672624	0.104242	0	0	-0.365346	0.55941	0.618478	0.243681	-0.142626	-0.288211	0.0928388	-0.859686	0.453351	0.659553	0.326629	-0.365346	0.103977	0.492547	-0.278082	0.618478
TCGA-J4-A67T-01	3	1-ERG	-0.018062	0.04871	0.967846	-0.570396	-0.154261	0.104461	-0.611685	0.362195	0.747664	0.458363	-0.925186	-0.236339	1.46278	0.340179	-0.545117	2.10485	-0.157267	0.369759	-0.153942	0.347115	-1.83408	-0.22902	0	0.182638	-0.0617576	0.93932	0.0834858	-0.55086	-0.757454	0	0	0.369759	0.728621	-0.611685	0.311313	-0.287349	-0.120584	0.0181302	-0.322448	-0.861968	-0.320539	0.283494	0.369759	-0.472312	-0.479432	1.16491	-0.611685
TCGA-J4-A6G1-01	3	1-ERG	0.472975	-0.579743	0.808993	1.50058	-0.116923	0.0238449	0.545682	0.393626	-0.307874	0.777514	0.496238	-0.20918	0	-0.638909	0.960727	0.65507	2.2588	0.56495	0.620688	-1.63763	0.144259	1.22723	0	0.050054	2.45707	0.433624	2.47132	2.31531	0.0742323	0	0	0.56495	0.454731	0.545682	-0.46726	-0.473355	-0.00268513	1.98705	0.68188	0.407151	-0.359303	1.7009	0.56495	0.549701	-0.858073	-0.756195	0.545682
TCGA-J4-A83K-01	3	1-ERG	-0.257055	-0.327226	0.704647	-0.442602	0.728789	-0.328565	0.798542	0.275275	0.152389	-0.203022	0.979649	0.419443	0.438843	-0.496264	0.630856	-0.14846	-0.787494	0.218551	-0.157749	0.0616377	0.36626	-0.892093	0	0.277159	-0.188096	0.15889	0.445388	-0.647211	0.12363	0	0	0.218551	0.82313	0.798542	0.235432	-0.578215	-0.49057	0.0170694	-0.556643	-0.173785	0.310101	-0.151148	0.218551	-0.389589	-0.106025	-0.159065	0.798542
TCGA-KC-A4BN-01	3	1-ERG	-1.12662	0.210316	0.149569	-1.37944	2.28026	0.0574878	-0.559874	-0.238233	1.48795	0.125625	0.256369	-0.335087	2.84948	-0.0585426	0.572971	0.633918	-0.679541	0.492429	-0.20826	0.756169	-1.45003	-2.38908	0	-0.0260849	-1.79231	0.744229	-1.43224	-0.514647	-1.46219	0	0	0.492429	0.419681	-0.559874	-0.303888	-1.08179	-1.28247	-0.561838	-1.55256	-1.23775	-0.529543	-1.44044	0.492429	-0.716559	-0.397248	2.05229	-0.559874
TCGA-KC-A4BR-01	3	1-ERG	-0.888919	-0.504991	1.59109	0.0128599	0.523831	1.10342	0.743683	0.476407	0.357574	-1.34441	-0.253407	-0.170518	0	-1.31416	1.03162	2.59975	-0.359936	1.40178	0.781893	-0.545988	0.917291	-0.506288	0	1.33826	-0.569226	1.0752	-0.0867796	-0.615827	1.32883	0	0	1.40178	1.83608	0.743683	1.62753	-0.593039	-0.299034	1.65645	-0.218214	-0.130631	0.307641	-0.646943	1.40178	-1.05509	-2.07032	2.17072	0.743683
TCGA-KK-A7B1-01	3	1-ERG	-0.429774	0.418596	0.79702	0.082738	-0.619715	-0.138485	0.718393	0.513486	-0.864587	0.0564195	-0.432415	-0.822054	3.02243	-0.0576397	1.53213	1.25754	-0.500091	-0.339789	0.578315	-1.01664	1.71487	-0.274451	0	0.494598	-0.415505	0.410314	0.573397	0.16858	2.23666	2.82762	4.48477	-0.339789	-0.631229	0.718393	-0.029527	-0.395901	-0.214112	0.0212656	-1.62741	-0.239721	-0.137183	0.45199	-0.339789	0.0546588	-0.817623	0.144319	0.718393
TCGA-KK-A8I4-01	3	1-ERG	-0.264842	1.20356	1.12147	1.14807	-0.14386	0.736247	1.15394	0.170994	-0.590805	2.02356	0.24217	1.2606	0	-0.499698	0.504076	1.86955	1.54629	-0.114005	0.523371	-1.85859	0.362006	1.34484	0	0.378314	1.90057	0.910283	-0.247165	0.858464	0.90457	0	0	-0.114005	0.138476	1.15394	-0.864407	1.74128	0.248548	0.836189	-0.082097	0.339797	0.889664	3.16569	-0.114005	1.44655	-0.721499	-0.095061	1.15394
TCGA-KK-A8IC-01	3	1-ERG	0.11344	-1.11403	0.218553	0.305719	0.887777	1.16704	1.2777	0.383781	0.553763	0.690868	0.618867	-0.529739	0	-0.867652	-0.0766602	0.837959	-0.539552	-0.582241	-0.649389	-0.306996	1.29626	-0.390161	0	1.26263	0.345965	1.57495	-0.0395208	0.209046	-0.134956	0	0	-0.582241	0.209509	1.2777	-0.483966	0.755903	1.36303	-0.106168	-1.93583	0.619104	-0.139918	0.192584	-0.582241	0.127502	-1.22987	-0.931104	1.2777
TCGA-M7-A720-01	3	1-ERG	-0.419409	-0.943035	0.83064	0.331784	0.763736	-1.39968	-0.237459	1.33565	-0.345515	0.0376921	-0.882974	0.405005	3.35609	-0.55106	-0.55747	-0.601599	-0.267449	-0.304642	0.667447	0.68353	0.218189	-0.7129	0	-0.10886	-0.140687	1.26883	0.705811	0.754349	2.1319	0	3.39968	-0.304642	0.751336	-0.237459	1.34066	-1.44883	1.70847	0.783007	0.375928	0.545604	-0.401936	-0.418	-0.304642	-0.340629	1.35117	1.11441	-0.237459
TCGA-QU-A6IP-01	3	1-ERG	0.106194	-0.439917	0.602671	-0.39755	-0.503652	-1.51735	0.223807	-0.255674	-0.633558	-0.587286	-0.487948	-0.0611118	0.65127	-0.259135	0.783757	0.0494647	-0.0551603	-0.212786	0.526804	0.164904	0.395155	-1.24215	0	-0.792034	-0.359373	-0.440793	0.802651	-0.95365	1.59017	0	0	-0.212786	-0.46294	0.223807	0.572467	-1.86131	-0.86677	0.026074	-0.278446	0.0390072	0.0640384	0.177876	-0.212786	-0.855564	1.23929	-0.216899	0.223807
TCGA-VP-A879-01	3	1-ERG	0.230501	-0.349159	0.728137	-0.529507	0.897596	0.14532	1.08759	1.10241	0.511094	-0.576556	1.35929	0	0.552374	-0.456057	0.100463	0.195071	-0.728445	-0.344941	0.0489523	0.0335842	-0.450392	-1.55725	0	0.372136	-1.18826	0.308982	0.148052	0.0278956	0.836217	0	0	-0.344941	0.660432	1.08759	0.375558	-1.44199	0.44071	1.09232	-0.210062	0.798053	0.469005	-0.113597	-0.344941	-0.616869	0.184272	-0.155988	1.08759
TCGA-VP-A87C-01	3	1-ERG	1.33563	-0.629468	0.662762	1.39833	1.02812	0.0348217	0.570732	0.430634	0.501799	1.06385	-0.643896	-0.487805	0.876768	-0.785504	0.183217	1.38769	2.32329	-1.42359	-0.62871	-0.975821	0.442306	1.63274	0	0.582177	2.70912	-0.277465	1.2664	1.64764	0.112992	0	0	-1.42359	0.594339	0.570732	1.51196	0.844713	-0.107673	1.66574	0.292601	0.15087	0.311193	1.99972	-1.42359	0.958459	-0.442028	0.094536	0.570732
TCGA-XJ-A9DI-01	3	1-ERG	0.695675	-1.23142	1.77656	-0.199023	2.39338	1.41146	0.507075	1.45235	0.440942	-0.982314	-0.162095	-0.708613	0	-1.38422	-0.842259	0.70393	1.80556	-0.564518	0.952562	-0.236542	2.14659	1.39933	0	0.389296	1.53351	1.04138	2.03325	0.954531	0.631491	0	0	-0.564518	2.56036	0.507075	-0.711994	0.664396	1.02012	0.0293351	0.222834	-0.13089	1.33891	1.60367	-0.564518	1.68432	-1.12373	-2.6186	0.507075
TCGA-XJ-A9DK-01	3	1-ERG	-0.130301	-0.704081	1.00315	0.367102	1.931	0.0674019	0.425359	1.59106	0.0965438	1.0291	-0.805229	2.13809	0	-1.0506	-0.721264	-1.12962	0.700798	0.682093	0.641188	0.565086	0.516619	0.00334962	0	-0.245702	0.15421	0.801826	1.20309	0.427419	0.17128	3.56919	0	0.682093	0.97027	0.425359	1.44609	-0.418662	1.09789	0.518561	-0.754048	0.147474	0.77358	0.26862	0.682093	0.157881	-0.708921	0.269995	0.425359
TCGA-YL-A8HJ-01	3	1-ERG	0.258153	-0.785768	0.797992	1.32441	1.08112	1.05729	1.25723	0.689182	0.882646	0.0584148	0.3349	0.499839	0	-1.6313	1.79885	-0.11874	0.895806	0.633197	0.0436944	-1.07802	0.889028	0.888772	0	1.59292	1.59202	0.470974	0.836413	0.214277	1.47997	0	0	0.633197	1.3137	1.25723	-0.637831	1.341	0.441802	1.29793	-0.691558	-0.36297	0.51826	0.808325	0.633197	0.0144758	-1.80267	-1.73263	1.25723
TCGA-YL-A8HK-01	3	1-ERG	1.31417	0.482223	0.703773	0.706646	0.605077	0.826973	1.21476	-0.300498	2.07429	2.0138	0.819232	1.2581	0.485863	-1.18455	0.956485	0.604873	0.0304462	-0.551247	-0.714938	0.021778	1.61274	-0.0318857	0	1.79269	0.395608	2.0952	2.23894	0.787996	0.0780233	0	0	-0.551247	0.941923	1.21476	0.94935	-0.0347183	0.394908	0.0360502	-1.08375	-0.343281	0.45961	0.326324	-0.551247	-0.392361	0.157924	0.573935	1.21476
TCGA-ZG-A8QZ-01	3	1-ERG	0.600491	0.696517	0.645519	0.626986	1.0158	-0.238977	0.86467	0.988783	0.655742	-0.872101	0.931454	1.0084	0.868611	-1.27969	1.35619	1.52167	0.513433	-0.697474	-0.197375	-0.824097	1.50312	0.606789	0	0.497828	0.71491	0.291307	0.898072	0.362628	0.29685	0	0	-0.697474	0.575428	0.86467	-0.210973	0.678811	0.549653	0.346647	-0.959018	0.762873	0.39023	0.858661	-0.697474	1.04371	-0.028989	-0.944166	0.86467
TCGA-EJ-5501-01	3	2-ETV1	0.326591	0.482793	-0.257238	-0.882866	0.592518	-1.14175	0.286977	0.783136	-0.035561	0.743802	0.854486	2.86835	0.304507	1.82515	-0.448722	0.304405	0.243306	-1.34713	0.0890342	0.235016	-0.330217	-0.609773	0	0.331265	-0.202205	0.730896	0.839578	0.155488	0.0384405	0	0	-1.34713	0.277976	0.286977	0.384261	-0.879422	-0.372631	-0.142022	1.05108	1.02547	-0.58484	-0.301244	-1.34713	1.00639	-0.662704	0.269434	0.286977
TCGA-EJ-5510-01	3	2-ETV1	0.589739	0.583645	-0.665219	0.290468	-0.106556	-0.612257	0.138195	0.245358	-0.508457	0.560924	0.630342	-0.399843	0	0.39594	-0.231107	-0.457473	0.787035	-0.812609	0.170837	-1.19629	0.145336	-0.313472	0	0.660575	0.380034	-0.111582	0.205345	0.134005	1.24538	0	0	-0.812609	-1.02253	0.138195	0.683183	-1.30102	-0.238728	0.615616	-0.442291	1.18649	0.537387	0.6212	-0.812609	1.09037	0.999172	-1.3035	0.138195
TCGA-EJ-A7NH-01	3	2-ETV1	0.143424	-0.870261	1.28936	0.37423	0.739615	-0.70168	0.150065	1.02176	-0.389579	0.18903	-0.182241	0.79849	0	0.24696	0.372133	-1.37508	0.302551	-0.189697	0.25882	0.0550532	-0.717933	-0.362401	2.14789	-0.952234	-0.242764	-0.155411	-0.533867	0.713404	-0.289421	0	0	-0.189697	2.38783	0.150065	0.796279	-0.623544	0.0250856	-0.425066	0.481701	0.197901	0.977401	-0.425689	-0.189697	-1.19658	0.0534625	0.46663	0.150065
TCGA-EJ-A8FU-01	3	2-ETV1	0.0113723	-0.965124	1.26122	-0.427243	0.413663	-0.482335	0.29082	1.38176	0.340962	-0.818566	0.31613	0.891878	0	-0.378108	-0.0443652	-0.324558	0.40414	0.497623	0.43913	-0.0721292	-0.0737899	-0.220853	0	0.710839	0.473667	0.527166	0.306694	-0.0601884	1.23978	0	0	0.497623	1.07115	0.29082	0.960703	-0.277483	0.482515	1.18585	-0.253484	0.664048	0.657788	0.387173	0.497623	-0.634376	-0.555141	0.0648869	0.29082
TCGA-G9-6348-01	3	2-ETV1	-0.479047	0.028011	0.351786	-0.301609	0.644929	-0.11888	-0.314567	0.543322	-0.39934	-0.404747	-0.665924	-0.0936861	0	0.544422	-0.0547221	1.73084	0.815944	-0.389093	1.05979	0.32561	1.07108	0.421507	0	-0.309268	-0.11398	0.0534687	-1.0105	-0.802463	0.388065	0	0	-0.389093	-1.72572	-0.314567	-0.321304	0.611061	0.997949	0.228895	-0.506241	-0.753976	-1.03605	0.649509	-0.389093	1.47123	-0.38785	-0.112357	-0.314567
TCGA-M7-A71Y-01	3	2-ETV1	-0.381878	-0.7589	1.19714	0.567544	2.41579	-0.482403	-0.0220834	1.45832	-1.08647	-0.765673	-0.99098	1.40829	0	-0.799354	-2.13406	-1.35354	0.414282	-1.62685	0.97037	0.14855	0.764762	-0.48398	0	-0.234412	-0.313488	-0.363402	0.829036	1.3225	-0.0907161	0	0	-1.62685	-0.29999	-0.0220834	0.200919	-1.02447	0.634947	0.119787	0.509086	-0.670152	-0.695611	-0.244665	-1.62685	0.197987	0.426619	-0.197248	-0.0220834
TCGA-SU-A7E7-01	3	2-ETV1	0.928395	0.209867	0.623	0.598222	0.105076	-1.0516	0.12587	0.743375	0.822003	0.210896	-1.12932	-0.448634	0.536815	0.169948	-0.618959	1.4188	0.34121	-0.656559	-0.796921	-0.595386	0.525324	0.101705	0	0.481762	0.277669	0.845304	-0.875994	-0.211127	-0.494051	0	0	-0.656559	1.88399	0.12587	1.67442	0.154023	-0.268166	0.205218	0.230442	0.31053	0.853576	0.41618	-0.656559	0.438366	0.0833219	0.0574228	0.12587
TCGA-V1-A8MJ-01	3	2-ETV1	0.503697	0.65719	0.459278	-0.847409	-0.445261	1.70596	-0.639343	0.223338	0.267518	0.110227	0.529455	0.832051	0	0.0512262	-0.468271	1.97925	1.44758	1.15521	-0.0112295	0.194119	-0.277407	1.30374	0	0.194673	1.07763	0.5972	1.0169	0.352897	-0.292758	0	0	1.15521	-0.668276	-0.639343	0.529325	0.65042	0.169596	0.617159	0.23611	-1.12762	-0.191895	1.12579	1.15521	1.34589	-0.0343888	0.823242	-0.639343
TCGA-YL-A8SJ-01	3	2-ETV1	1.02443	-0.526373	0.978194	-0.797137	0.82602	0.595835	1.29096	1.01855	1.04859	0.274692	-0.838784	0.150091	0	-0.784726	-0.332321	-0.164722	-1.08461	-1.27154	0.679316	-1.70511	2.07473	-0.277542	0	1.27616	-0.267964	-0.109928	-0.755936	-0.243917	1.6254	0	0	-1.27154	1.31026	1.29096	-1.07999	0.818357	-0.214965	0.569871	-0.284298	0.806216	1.70912	-0.53944	-1.27154	-1.29116	0.294314	-1.11823	1.29096
TCGA-CH-5762-01	3	3-ETV4	1.38603	0.762859	-0.572254	0.108286	-0.252184	-0.352776	0.0374986	0.963126	1.31736	1.79551	0.370554	-0.757665	0.518108	0.0981914	-0.140909	1.47062	0.465396	-0.0970111	-0.945203	-0.746289	0.0291902	0.120924	0	0.780695	0.776009	0.224743	0.0738326	0.866866	1.75729	0	0	-0.0970111	0.160043	0.0374986	1.62933	0.39118	-0.544932	1.05682	-1.92634	2.18272	2.0346	0.391164	-0.0970111	-0.414588	0	-0.267041	0.0374986
TCGA-CH-5763-01	3	3-ETV4	1.37633	0.562636	0.0883922	-0.884118	1.11784	-0.232482	0.64469	1.48759	1.22956	0.253552	-1.6318	0.313758	0	-0.833238	-0.449482	2.36601	0.334785	0.653787	-0.110957	0.29396	0.114629	0.068977	0	1.518	0.0361741	0.654613	-0.114506	0.450832	1.74816	0	0	0.653787	-0.466359	0.64469	-0.0961924	0.836643	1.45519	0.542801	-0.333549	1.40289	0.993572	-0.469986	0.653787	-0.0765239	2.25461	1.88766	0.64469
TCGA-CH-5771-01	3	3-ETV4	1.65592	-0.409267	0.57064	-0.00913278	1.49377	0.652996	1.38956	1.46652	-0.220779	-0.207442	-0.994608	0.383744	0	-0.820156	0.887271	1.30221	0.629458	0.264196	0.899975	0.0263197	0.772527	1.27595	0	0.396969	2.004	0.944588	0.586227	0.919591	-0.406804	0	0.283147	0.264196	-0.234006	1.38956	0.449534	1.54742	-0.0187184	0.721574	0.85402	1.5512	-0.49105	1.64536	0.264196	1.53871	0.632344	0.169393	1.38956
TCGA-EJ-5511-01	3	3-ETV4	1.50748	1.68824	-0.528211	-0.679201	0.1288	-0.060713	0.261231	0.451143	1.30838	0.537453	-0.496479	-0.720972	0	1.12502	0.509555	-0.814385	-0.962048	-0.725105	-1.67568	-0.00282091	-1.02669	-0.93394	0	0.275642	-0.45381	1.84127	-0.422375	-0.256476	1.13149	0	0	-0.725105	-1.23756	0.261231	1.05174	0.319574	-1.95261	0.0489056	-0.707955	0.950857	0.0202277	0.0310398	-0.725105	0.130152	0.402663	-0.175775	0.261231
TCGA-HI-7168-01	3	3-ETV4	0.203434	-0.925676	0.731936	-0.141238	0.189658	1.65015	0.638862	0.215	0.0811259	-0.170683	-0.744521	0.0537563	0	-1.74472	-0.776348	1.58619	-0.756565	1.34202	1.26207	-0.210706	1.85315	-0.583442	0	0.981516	-0.76483	0	-0.548896	-0.0561875	0.576524	0	0	1.34202	0.182514	0.638862	1.01734	0.192387	0.684921	0.378422	-0.979543	-1.05005	0.414071	-1.40791	1.34202	-1.22953	-0.43255	-0.106301	0.638862
TCGA-V1-A8WV-01	3	3-ETV4	0.277413	-1.74573	1.09897	3.44093	2.6153	0.153513	-0.0172612	1.1425	-0.481142	-0.426902	-3.43589	0.900512	0	0.51372	-0.911014	0.859397	1.18393	-0.713042	1.48751	-1.80987	0.827903	0.595131	2.73913	0.227322	0.387063	-0.381486	-0.775807	-0.140326	-0.137541	0	0	-0.713042	0.0464629	-0.0172612	-0.636601	0.17611	-0.769181	-0.0285774	-0.990195	-0.698558	0.50931	1.46887	-0.713042	-0.5214	0.419385	-1.16083	-0.0172612
TCGA-CH-5738-01	3	4-FLI1	1.91464	0.625274	-0.0649357	0.316407	-0.146878	1.00006	1.10294	0.35661	0.769598	0.564469	0.252794	-0.215126	0	-0.00317479	0.273395	2.15996	-0.159407	1.26926	-0.463674	-0.046083	-0.103899	1.8229	0	0.491652	1.84956	0.60674	1.65662	0.775082	0.72289	1.55207	0	1.26926	0.0444601	1.10294	0.131863	1.55305	-0.278198	0.876573	-1.25513	0.709721	0.126503	1.70892	1.26926	1.34722	0.304137	1.1755	1.10294
TCGA-HC-7079-01	3	4-FLI1	2.86912	-0.696456	1.20466	0.828454	0.66236	0.778572	1.15318	1.17577	0.3929	1.55314	-2.14273	0.629618	0.863337	-0.86715	-1.417	2.11685	2.3294	0.809787	0.227438	-2.18335	-0.0591539	3.05598	0	0.0956279	3.83447	1.57963	3.53062	2.98496	-0.566462	0	0	0.809787	1.51215	1.15318	0.310386	0.581775	0.374644	2.47346	1.18226	0.194188	1.07219	2.90304	0.809787	3.10024	-1.11193	-0.756957	1.15318
TCGA-V1-A8WN-01	3	4-FLI1	-0.0198461	-0.0313441	0.435421	-0.668078	0.792742	0.166138	0.616059	1.10834	0.864325	0.175433	0.248691	1.12694	0.452248	-0.358935	0.771974	0.28673	0.292257	0.451245	0.11972	1.46594	0.424702	-0.740529	0	0.995843	-0.308684	1.32459	-0.0740038	0.295564	0.321243	0	0	0.451245	0.353959	0.616059	0.211033	-0.337181	-0.200198	0.545887	-1.16308	-0.411542	1.12373	-0.6465	0.451245	-0.191972	-0.114294	2.00956	0.616059
TCGA-EJ-5505-01	3	5-SPOP	0.860798	1.1743	-1.30619	-0.040201	0.0412748	-1.34241	-0.688265	0.266842	0.742006	1.1803	-0.357405	1.30074	1.06699	0.877833	0.874325	-1.73492	-0.0877022	1.4408	-1.22977	1.29202	-1.10376	-0.181746	0	0.229636	-1.05956	-0.434539	-0.968648	-0.0942714	0.689316	0	0	1.4408	-0.573316	-0.688265	-0.416437	0.381394	-0.0898733	0.477416	-0.90093	0.81961	0.286219	-0.770121	1.4408	0.121682	0.154356	0.477561	-0.688265
TCGA-EJ-5531-01	3	5-SPOP	1.04071	0.921809	-1.36294	0.383018	-0.740644	0.533493	0.469322	0.684874	0.00435099	-0.763309	-0.335193	0.215648	0	-0.0539875	0.483496	0.647138	0.76515	0.154618	0.0942589	0.890184	-0.492143	1.24072	0	0.473236	1.48425	0.768418	1.71019	0.856142	1.36453	0	0	0.154618	-0.441856	0.469322	1.5467	1.16343	-0.387968	0.869907	-0.3211	-0.745705	-0.570028	0.901857	0.154618	0.820049	0.563475	0.623454	0.469322
TCGA-EJ-7330-01	3	5-SPOP	1.49717	-0.0515316	-0.487007	0.128651	1.19858	0.198751	0.745761	1.62236	1.15217	0.501686	0.775729	0.321288	0	-0.232244	-0.0279913	0.13522	-0.166555	2.73678	-0.520722	0.245418	0.459873	-0.621451	0	0.512392	0.442618	0.76818	-0.699899	0.399591	1.89814	2.60875	0	2.73678	0.641233	0.745761	0.453305	-0.00809552	0.571365	1.20364	-0.281444	0.334076	0.303459	0.250061	2.73678	0.155818	0.197539	0.557368	0.745761
TCGA-G9-7510-01	3	5-SPOP	0.612542	0.214472	0.0553054	0.931353	1.20726	1.19769	0.313276	0.651988	-0.154784	-1.12627	0.241543	0.91692	0	0.652867	-0.344357	0.780182	0	0.0642976	0.877098	0.603696	0.493538	0.700926	0	-0.0211854	0.809936	0.792695	0.760332	0.298487	0.0589219	0	0	0.0642976	-0.338772	0.313276	-0.495935	0.767904	0.594543	-0.0371085	0.262001	-0.654129	-0.664305	0.122659	0.0642976	0.504163	0.409435	1.05216	0.313276
TCGA-HC-8258-01	3	5-SPOP	0.0535727	-0.331678	0.491284	0.84434	2.17145	2.20493	-0.427858	1.28036	0.00403198	1.3395	-0.826933	0.198223	2.13221	-0.141733	-0.838055	0.000659782	0.565903	1.11755	-0.222611	1.18559	0.17604	-0.400297	0	-0.252342	-0.334354	-0.224163	1.23109	0.702641	0.670473	0	0	1.11755	0.915601	-0.427858	1.17991	-0.459282	0.576249	0.110681	0.968214	0.252768	-0.443665	-0.267903	1.11755	-0.146675	0.99639	0.618349	-0.427858
TCGA-J4-A6G3-01	3	5-SPOP	-0.0550925	-0.0259143	1.11277	1.37266	-0.780994	-1.43843	-0.373903	1.03063	0.877801	2.16176	-2.31654	3.32346	5.41998	0.860081	-1.52678	2.38495	0.961223	1.06443	-0.244131	-0.324941	-0.176328	1.10058	0	0.533877	1.36476	1.05941	0.427162	0.949564	0.653097	0	0	1.06443	1.05773	-0.373903	0.892792	0.238586	-0.297225	0.617171	0.531419	-0.403683	0.566528	1.34958	1.06443	1.26811	-0.765082	0.8679	-0.373903
TCGA-VP-A878-01	3	5-SPOP	0.816826	-0.561513	0.767028	0.425764	0.71915	1.17087	-0.142192	0.548698	-0.0185197	0.663333	-0.205073	-0.468641	5.84983	1.11206	-0.881183	2.16772	0.131722	0.23389	0.175497	0.50282	0.338192	0.479149	2.24598	0.357475	0.148604	0.418997	0.298996	0.719278	2.64385	0	5.58762	0.23389	0.826812	-0.142192	1.1263	0.902773	-0.273822	0.224267	0.581257	0.0645506	0.0894966	1.09467	0.23389	0.662568	-1.58709	0.110935	-0.142192
TCGA-HC-7210-01	3	6-FOXA1	1.63375	0.174893	-0.339902	1.30277	0.163632	0.803336	0.986406	0.104868	0.828063	-0.599355	0.861966	-0.598169	0	0.0420489	0.547673	0.720987	0.610397	0.676179	0.339498	0.311292	0.718032	0.316344	0	0.811675	0.885616	0.976981	0.0270649	0.143168	0.786417	0	0	0.676179	-0.603665	0.986406	0.572715	1.54558	0.863665	0.474251	1.02426	1.25748	-0.0478227	-0.278035	0.676179	0.952869	0.94306	1.75698	0.986406
TCGA-HC-8265-01	3	6-FOXA1	-0.892453	1.02437	0.887594	0.0510476	0.342612	1.4957	-0.378265	0.292414	0	1.61024	0.146726	-0.141634	0	-0.368759	-1.09081	0.446733	0.616958	0.109262	0.758906	0.32742	0.115838	0.475887	0	-0.631907	0.00111461	-0.6217	-0.384825	-0.618685	0.524315	0	0	0.109262	-0.988228	-0.378265	-0.529475	-0.37711	-0.271596	-0.236433	1.29	-0.146844	-0.0583772	-0.502909	0.109262	1.64878	0.168463	-1.9119	-0.378265
TCGA-G9-7523-01	3	7-IDH1	0.460426	-1.41818	0.984932	1.99167	0.722941	1.97426	1.59464	-0.088328	1.00432	-0.328666	0.637488	-0.342817	0.448692	-1.06884	1.37995	-0.118395	1.38382	0.875428	1.51499	-0.297208	0.513753	2.05835	0	2.72079	1.51027	-0.056781	-0.61187	1.04128	1.44634	0	0	0.875428	0.0367851	1.59464	-0.224919	1.00764	0.884627	1.95218	-0.290387	-0.270847	0.23099	0.380497	0.875428	0.353262	-2.58528	-1.15032	1.59464
TCGA-CH-5792-01	3	8-other	0.99346	-0.242414	0.113266	0.0825671	1.28378	0.189208	1.21878	0.964426	-0.656872	-1.44404	0.412725	-0.516474	0	0.37013	0.182236	1.22933	0.845799	0.722994	0.314179	-0.444846	-0.0471952	1.26471	0	0.0772076	2.02208	0.775217	0.60753	0.962476	0.442484	0	0	0.722994	0.0490019	1.21878	0.897382	1.26342	-0.0917477	0.839026	0.146403	0.88897	-0.684156	1.9084	0.722994	1.23087	0.293138	0.0881816	1.21878
TCGA-EJ-5515-01	3	8-other	0.386919	0.990451	-0.490643	-0.560787	0.813435	-0.769052	-0.434933	0.994359	1.13696	-0.667629	0.221351	-0.0358086	0.529483	-0.894667	0.424178	-0.286637	0.0244582	0.722114	-0.714468	1.84114	-2.48146	-1.06373	0	1.09265	-1.09349	0.710241	-1.43224	0.429157	0.817717	0	0	0.722114	0.221947	-0.434933	1.14987	-0.405629	-0.0559033	1.34857	-0.97843	1.45051	1.3512	-0.844083	0.722114	-1.26112	1.07553	0.796546	-0.434933
TCGA-EJ-5517-01	3	8-other	0.928386	1.942	-1.43436	-0.313932	-0.129797	-0.316048	-0.249336	-0.650022	0.692476	0.719485	-0.490941	-0.845694	0	0.0142636	-0.920908	-0.389336	0.485105	0.420152	0.0524095	1.09902	-1.1763	-0.313236	0	1.25081	0.265795	0.451182	-0.422531	-0.756677	0.93963	0	0	0.420152	-1.69246	-0.249336	0.0813337	0.332029	0.101473	1.61432	-0.829822	-0.895526	-0.267617	-0.424602	0.420152	-0.774288	0.611511	0.31821	-0.249336
TCGA-EJ-5532-01	3	8-other	1.21588	1.60017	-1.06561	-0.342416	0.52904	-0.608748	0.0334849	1.12424	0.893822	1.49237	0.061965	-0.625704	0.946597	1.54411	-0.237252	-0.321135	-1.03743	0.0106764	-0.00696468	0.711829	-0.106696	-0.901637	0	0.0144585	-0.12175	-0.148479	-1.03076	0.0750124	0.0450193	0	0	0.0106764	-0.195836	0.0334849	0.300673	0.628147	-0.137385	0.604206	-0.979019	0.182109	-0.0352104	-0.802478	0.0106764	-0.43713	0.105146	0.932081	0.0334849
TCGA-EJ-7331-01	3	8-other	1.24596	1.15237	-0.509993	0.244674	0.69396	0.552791	0.962397	0.810294	1.79808	0.425533	-0.972506	-0.262356	0.958833	0.39864	0.801993	0.134484	-0.2658	0.589863	-0.531205	0.729396	-1.20635	0.259311	0	1.35511	0.877752	0.851638	0.156766	-0.0395404	1.75483	1.45211	0	0.589863	0.145185	0.962397	-0.0609263	1.02416	-0.177332	1.58291	-0.505593	-0.726311	1.04106	-0.0797716	0.589863	0.13162	-0.216378	0.892263	0.962397
TCGA-EJ-7781-01	3	8-other	1.08861	1.37136	-1.01741	0.0397521	-1.03099	-0.116566	0.623349	0.673348	1.13731	-0.0584989	-0.263653	-0.835679	0	-0.458186	0.318677	0.0474588	-0.0973421	0.330803	-0.523988	-0.0912458	-0.128219	0.237589	0	-0.106511	0.596571	0.151232	1.08528	0.160229	1.04437	0	0	0.330803	0.64669	0.623349	0.463707	0.205754	-0.483609	1.14372	-1.24067	0.185362	-0.0163593	0.252332	0.330803	-1.14852	0.532679	0.0703493	0.623349
TCGA-EJ-7786-01	3	8-other	0.932034	0.493767	-0.693413	0.497052	-0.231348	-0.520119	0.0902189	0.460163	0.873857	-0.0676677	-0.751046	-0.0208294	0	0.242464	0.912494	-1.85034	-0.47508	1.2621	-1.00457	0.950154	-1.2988	-0.875387	0	0.420711	-0.00519866	0.146814	-1.43224	-1.20395	1.40195	0	0	1.2621	0.47704	0.0902189	0.25313	-0.355503	-0.232802	1.11499	-0.475767	-0.275261	0.0939995	-0.540822	1.2621	-1.02205	0.874112	0.878843	0.0902189
TCGA-EJ-7791-01	3	8-other	0.96155	-0.13097	0.189545	1.21068	1.5035	-0.295809	1.16019	1.41933	1.1316	-0.428675	0.543983	0.318171	0	0.217739	0.652244	-0.17117	0.353519	1.4463	-0.163367	0.434746	0.452822	0.120923	0	1.19757	0.682327	0.482968	1.06161	0.17223	1.66192	0	0	1.4463	0.110817	1.16019	0.319925	0.742281	0.335437	1.46746	0.0262758	0.444518	0.267755	0.0847894	1.4463	-0.052367	0.281464	0.748619	1.16019
TCGA-EJ-7792-01	3	8-other	2.00885	0.723845	0.00321983	0.301137	0.724242	0.0646704	1.40143	0.601909	1.22219	-0.4284	-0.772792	-0.0791176	0	2.79351	0.728055	-0.118232	0.539116	0.915586	-0.349541	-0.623494	-0.435257	0.63173	1.79284	2.11275	1.32662	0.449096	-0.162091	0.0825232	2.21538	0	0	0.915586	0.425934	1.40143	0.0569681	0.791237	0.0316031	1.76619	-0.984886	-1.27582	0.671548	0.740128	0.915586	-0.468706	-1.00398	-0.63042	1.40143
TCGA-EJ-7794-01	3	8-other	1.81819	0.59054	-0.568655	0.404565	0.212994	0.413769	0.89256	1.19495	1.06751	0.339742	0.387967	-0.838174	0.411107	0.290418	0.335769	0.639043	-0.0193718	2.54145	-0.215001	0.284618	-0.0757804	0.609943	0	0.254227	1.23588	-0.287657	1.4109	0.315229	1.10058	0	0	2.54145	0.539274	0.89256	0.164225	0.916206	-0.217259	1.01824	-0.680283	0.498127	-0.246306	0.513082	2.54145	0.679643	-0.133578	0.41847	0.89256
TCGA-EJ-8470-01	3	8-other	0.351983	0.517338	-0.00829257	-0.737479	-0.327222	0.515115	-0.69964	0.0545388	-0.0885148	-0.193066	-0.123824	-0.606101	0.719546	-0.653765	-0.388025	1.01556	1.63043	0.489469	-0.986054	-0.322949	-0.984328	1.88979	0	0.391037	2.25057	0.777726	2.73726	0.982078	-0.554934	0	0	0.489469	1.28867	-0.69964	0.628097	0.799356	0.449194	0.922579	0.258551	-1.63539	1.53677	1.44924	0.489469	1.33668	0.186755	-0.587152	-0.69964
TCGA-EJ-A46I-01	3	8-other	0.395601	-0.891697	1.22774	-0.37875	2.56219	-0.805109	0.145676	1.48693	0.151364	-1.12325	-0.07888	0.751815	0.665573	-0.0950028	0.232788	-0.0592246	0.285908	0.789693	-0.0467343	-0.046081	-0.759179	-0.921082	0	-0.0596575	-0.355778	0.274852	-0.742575	0.461914	0.657638	0	0	0.789693	1.31851	0.145676	0.106364	-1.29917	-0.388339	0.64423	-0.495037	0.776317	0.543118	0.112722	0.789693	0.130536	0.410337	0.273723	0.145676
TCGA-EJ-A65G-01	3	8-other	-0.41972	0.259345	-0.284996	0.738301	-0.330387	-1.13427	-1.80205	-0.886017	-0.216505	-0.202274	-0.00832223	-1.1475	0	0.197157	0.451193	-2.15507	-1.19719	0.433824	-0.0775731	1.18174	-2.22398	-1.35914	0	-0.302915	-1.91393	-1.52036	-1.43224	-1.67941	0.61933	0	0	0.433824	1.42945	-1.80205	0.00410972	-1.04365	-1.59144	0.253359	0.0220473	-1.04444	0.583929	-0.54518	0.433824	-1.41321	-0.0218394	0.194532	-1.80205
TCGA-EJ-A6RA-01	3	8-other	-0.505153	-1.25264	0.97842	-1.37944	1.67043	-0.783147	-1.00624	0.88334	-0.887791	-1.66803	-0.355684	1.39592	1.34693	-0.10444	-0.281527	-0.694821	0.611482	0.105724	0.582137	0.771498	0.0411613	-0.452144	0	-1.45678	-0.0672956	-1.22271	0.24081	0.378291	-0.646861	0	0	0.105724	0.462149	-1.00624	0.938348	-0.580559	1.41016	-0.062674	0.907863	-0.219922	-1.03401	-0.104047	0.105724	-0.0525167	-0.216442	-0.814825	-1.00624
TCGA-EJ-A6RC-01	3	8-other	-0.251268	-0.753001	0.582622	1.1226	0.463869	-0.834168	0.229162	0.124256	-0.0364706	-0.885939	-0.643272	0.75651	0	-0.444009	0.643934	-0.149938	1.15359	0.875436	0.705443	-0.449811	-0.183785	0.40133	0	0.863809	1.10557	-0.124679	-0.265781	0.388365	1.32682	0	0	0.875436	0.467734	0.229162	-0.161172	-0.103055	-0.205569	1.65503	0.621604	-1.36967	-0.511152	1.01595	0.875436	0.410065	-0.091091	-0.863977	0.229162
TCGA-EJ-A7NJ-01	3	8-other	-0.646666	-0.629397	0.391124	0.501865	1.38879	-0.355049	-0.756207	1.29688	-0.0977772	-0.17007	-0.857202	0.439092	0.864718	0.237645	-0.727424	-0.70453	0.755883	0.00581446	0.457992	1.29632	-0.351552	-0.501204	0	-0.799383	0.13125	0.437607	0.891022	0.984506	-0.144738	0	0	0.00581446	1.24747	-0.756207	1.83018	-1.18647	1.63773	0.208187	0.645428	-0.874159	0.759621	0.231854	0.00581446	-0.703962	2.344	1.61406	-0.756207
TCGA-EJ-A8FN-01	3	8-other	0.0714598	-1.10634	-0.283702	0.425895	-1.48924	1.28005	-0.45665	-0.00677422	-0.1253	-0.923427	-0.0757692	-0.387214	0	-0.798002	1.06613	-1.01044	0.629991	0.903471	-0.991201	0.645155	0.472984	0.440101	6.93052	-0.468236	1.20823	-0.598499	1.1473	-0.552677	0.163955	0	0	0.903471	-0.113881	-0.45665	-1.14986	0.365196	-0.408046	1.01582	0.238491	-1.82413	-0.498947	1.38692	0.903471	-1.12382	-0.332696	-0.850154	-0.45665
TCGA-FC-A8O0-01	3	8-other	0.0340285	-1.6699	2.19658	-1.37944	3.0765	6.03556	-0.202355	2.54139	-0.302086	1.00577	-0.840435	1.23551	2.1582	-1.15225	-0.841993	-0.81717	-1.30706	2.6879	0.514096	-0.25638	-1.48136	-0.817987	0	0.109346	-1.04847	-0.888953	1.35813	-0.948919	0.355654	0	0	2.6879	2.4083	-0.202355	1.59436	-1.63537	0.824793	0.459564	1.5977	1.1895	1.27981	-0.684091	2.6879	-0.026106	-2.13141	-2.34763	-0.202355
TCGA-G9-6366-01	3	8-other	0.000555215	1.26485	-1.42813	-0.499359	0.290375	0.0945009	-1.23397	0.2621	-0.465993	-0.813288	-0.34493	-1.1475	0.986443	1.09857	0.644015	-0.780673	-0.0325274	-1.5555	0.763211	-0.303695	0.125437	-1.645	0	-1.47331	-1.38536	0.115146	0.019031	-2.28713	-0.328208	0	0	-1.5555	-0.174316	-1.23397	-0.321304	-1.41389	1.7232	-0.990253	-0.518612	0.311321	-1.46097	-0.273273	-1.5555	0.447534	0.990974	-1.33805	-1.23397
TCGA-G9-6367-01	3	8-other	-1.34035	0.162142	0.797988	0.50202	0.0422398	-1.89475	-0.137706	1.18984	-0.226538	-0.559083	0.591597	0.439223	0.447829	-0.693045	0.443464	-0.352318	0.867864	1.01944	1.709	1.64973	-1.56749	-0.888223	0	0.0893341	-1.11425	0.0820828	0.618463	-0.289954	1.92991	0	0	1.01944	-1.20913	-0.137706	0.364792	-2.1982	0.241959	1.58748	-0.0431102	-0.482663	-0.326231	-0.155373	1.01944	-0.6051	0.488229	0.740151	-0.137706
TCGA-G9-6370-01	3	8-other	-0.13889	-0.383661	0.674237	-0.434202	1.00808	-0.787574	0.519776	1.66321	0.4117	-0.225689	-0.905968	1.24742	1.05947	-1.93029	-1.0667	-0.567049	0.479115	-0.336523	0.89557	0.617147	1.88657	0.034037	0	0.348823	0.315409	0.465399	0.977391	1.03597	1.77351	0	0	-0.336523	-0.969512	0.519776	0.497165	-0.997911	1.87939	1.18314	-0.640741	-0.133227	-0.0595183	0.0774848	-0.336523	0.916838	1.70313	0.7275	0.519776
TCGA-G9-6378-01	3	8-other	0.251656	-0.615953	1.03643	-0.357403	1.22051	-0.917275	0.349199	0.485853	0.177993	-0.513699	-0.340928	-0.634322	0	-1.35511	-0.319355	-0.797186	0.428956	-1.12485	0.736074	-0.0153973	-0.62638	0.1398	0	0.598736	-0.239167	-0.823076	-1.43224	0.299738	0.640759	0	0	-1.12485	-0.909563	0.349199	-0.231312	-0.364821	3.68592	1.68976	-0.911097	-1.2012	-0.313234	-0.704934	-1.12485	-1.49284	0.241233	-1.4089	0.349199
TCGA-G9-6499-01	3	8-other	-0.29924	0.627401	0.0533161	-0.668685	-1.34048	-0.235463	-1.56959	-0.961336	-0.338523	-0.46794	-1.18051	-0.161963	0.796654	1.24832	-0.498527	1.51972	0.37751	0.190624	0.886933	0.699323	-0.870846	-0.21938	0	-0.595141	-0.543437	-0.967826	-0.317711	-0.35791	-1.00652	0	0	0.190624	-1.55781	-1.56959	-0.407088	-0.00773338	-0.578911	-0.0203619	0.830449	-2.04031	-0.884182	-0.448952	0.190624	0.588431	-0.419471	-0.345091	-1.56959
TCGA-G9-7519-01	3	8-other	-1.47662	0.0774589	-0.111046	1.28503	-0.80583	-0.0613978	-0.826738	0.331525	-0.512833	0.355648	-0.649713	-0.32281	1.09606	-0.0223348	0.0645708	-0.491452	-0.355866	-0.0319834	0.604663	0.718809	-0.190423	0.410401	0	-0.161247	-0.649177	-0.411459	-1.43224	-0.868035	-0.210624	0	0	-0.0319834	-1.58008	-0.826738	1.34337	-0.722628	-0.186725	0.430865	0.400749	-2.51531	-2.0181	0.0989404	-0.0319834	-0.750846	0.976337	0.97745	-0.826738
TCGA-G9-7521-01	3	8-other	-0.0619719	1.53062	-1.30914	0.344537	-0.782914	0.829303	-0.353912	-1.64506	-1.61992	1.20294	0.96988	-1.1475	0	-1.19566	-0.365803	-0.59938	1.34877	-0.438517	0.797861	-1.49539	-0.341703	1.21221	0	1.33633	1.2616	1.04981	-1.43224	1.20746	-0.12711	0	0	-0.438517	-0.407414	-0.353912	-0.535485	1.15409	1.88611	0.402032	0.266658	-1.3614	1.51365	0.29184	-0.438517	-1.01134	0.059903	-0.458052	-0.353912
TCGA-HC-7233-01	3	8-other	1.76185	1.0707	-1.21196	-0.0510861	0.797053	0.423223	0.745866	-0.208978	0.58444	1.3809	-0.255205	-0.559277	0	0.576085	-0.247718	0.190192	1.25238	0.360092	-0.941829	-1.02529	-1.13258	1.04325	0	0.261249	1.41764	0.462171	0.292867	0.050748	0.650753	0	0	0.360092	-1.32467	0.745866	-0.329103	1.88571	-0.536295	0.687217	-1.22967	-1.32981	-0.53712	0.855917	0.360092	1.30658	-0.106963	-0.170581	0.745866
TCGA-HC-7736-01	3	8-other	0.319078	0.382611	-0.450137	0.207624	2.27628	0.565624	0.392514	1.12982	0.788481	-0.0900297	0.856884	-0.222057	1.05328	-0.687059	0.402319	0.582595	0.00619319	0.322749	-0.988176	-1.69798	0.577437	-0.0388895	0	0.202179	0.762952	3.10143	0.287545	1.59175	1.47079	0	0	0.322749	0.681023	0.392514	0.16726	0.766933	2.38019	0.0640584	-1.48586	-1.7782	0.425321	0.394284	0.322749	0.62842	0.25946	1.45098	0.392514
TCGA-HC-7737-01	3	8-other	0.398354	-0.310285	0.0301958	0.574717	0.503488	0.493239	0.490558	0.0389831	0.730394	-0.169473	-0.160462	-0.302083	0.835437	0.431126	0.511325	1.21081	0.820486	0.611148	-0.178139	0.541752	-0.427234	0.560476	0	0.326844	1.19264	0.423807	0.195503	0.0194147	-0.0544736	0	0	0.611148	0.919617	0.490558	-0.724997	0.761872	0.676936	0.418137	-0.392038	-0.206543	-0.177188	0.0748974	0.611148	1.4486	0.199893	1.78928	0.490558
TCGA-HC-7740-01	3	8-other	0.716963	-0.143941	-0.253964	0.418317	1.52823	-1.10427	0.632994	1.78261	0.339173	-0.0816187	-0.655166	-0.245251	0	0.147866	-0.322585	0.158575	0.730238	0.0579506	0.567824	0.290051	0.722046	-0.100621	0	0.750841	0.476243	0.198644	0.809706	0.768014	2.50094	0	0	0.0579506	0.28501	0.632994	-0.388286	-0.0889914	0.230264	1.82548	-0.233517	0.801303	-0.61938	0.392498	0.0579506	0.445068	0.637785	1.05211	0.632994
TCGA-HC-7742-01	3	8-other	-0.0218032	0.974265	-0.276431	-0.181182	-0.668185	0.0899733	-0.0884547	-0.158613	0.537158	-0.0729229	-0.195667	-0.530243	0	-1.35947	-0.373966	-0.537488	-0.207158	-0.322675	0.985122	0.773927	0.113239	-0.673023	0	0.607838	-0.300791	0.577555	-0.0405524	-0.741003	0.652433	0	0	-0.322675	-0.806121	-0.0884547	0.833302	0.161599	0.847666	0.479967	0.792886	-1.49873	-0.430956	0.0661851	-0.322675	-1.78975	0.0128544	0.267304	-0.0884547
TCGA-HC-7750-01	3	8-other	0.52522	-0.0143384	0.301645	-0.77086	-0.458418	-0.481928	0.1482	0.306805	-0.0121804	-0.483673	0.48181	0.779515	0	0.264057	0.324965	-1.13246	-0.2665	1.30731	0.516488	0.161844	-0.182065	-0.870885	0	0.76554	-0.119426	-0.139351	-0.725418	-0.922473	1.75573	0	0	1.30731	-0.787482	0.1482	1.72401	-0.566188	-0.109599	1.73735	0.191608	0.536376	-0.948899	-0.470563	1.30731	0.223164	-0.0860582	-0.132143	0.1482
TCGA-HC-8216-01	3	8-other	-0.0431578	0.257952	-0.47127	-1.37944	-0.218611	0.610117	-0.888246	-0.218491	-0.625889	-0.0616941	-2.05699	-0.387103	0	-0.862934	-0.412519	0.280856	0.690067	-0.169442	0.259294	-0.518951	0.339839	1.15759	0	0.0550249	0.792002	-0.180193	0.843212	-0.118344	0.100071	0	0	-0.169442	-0.31796	-0.888246	-0.134244	1.41232	-0.59061	-0.156789	0.954892	-0.551019	0.525395	-0.333208	-0.169442	1.00291	0.106726	-0.791942	-0.888246
TCGA-HC-8266-01	3	8-other	1.8965	-0.0630182	1.06903	1.34841	-0.00275538	-0.0332623	0.119523	1.22337	0.269282	0.205549	-0.148475	0.186254	1.77263	-0.0276876	-0.559223	1.02304	2.74843	0.695905	0.301937	-0.222809	0.142807	1.66738	0	-0.0925185	2.52033	0.608311	0	1.19319	0.468214	0	0	0.695905	0.625378	0.119523	0.226767	1.20325	0.00669819	1.53318	-0.0244976	0.0871991	0.508547	1.59694	0.695905	0.840977	-0.953567	-0.539468	0.119523
TCGA-HI-7170-01	3	8-other	0.122536	-0.36346	0.128335	1.12969	0.04337	0.172064	0.896418	0.886931	0.0973671	-0.330241	0.0959703	0.147608	0	-0.13772	-0.652822	0.673554	0.871869	0.372622	1.20268	-0.492636	0.580658	0.793453	0	0.841132	0.816669	0.265195	0.547903	0.119617	1.67237	0	0	0.372622	-0.665082	0.896418	-0.610986	0.334467	1.00431	1.28075	-0.353104	-0.92791	-1.14704	-0.0333855	0.372622	1.14933	-0.935308	1.33272	0.896418
TCGA-J4-8200-01	3	8-other	-0.255459	0.361057	-0.0911886	-0.0051065	0.0784799	1.48811	-0.546544	0.0835222	0.571284	-0.239018	-0.056057	-0.726226	0.559892	0.201656	-0.000989279	0.243638	-0.680975	1.78414	-0.320322	0.50617	0.414286	0.0703725	4.16815	1.44763	-0.178253	0.297206	0.163946	-0.225082	0.727583	0	0	1.78414	0.0788004	-0.546544	0.391229	0.543191	0.343582	0.568625	-0.95128	0.292879	0.00316949	-0.809389	1.78414	-1.08416	0.492329	0.245271	-0.546544
TCGA-KC-A4BL-01	3	8-other	0.429899	-0.983611	1.51348	0.679168	2.25772	0.310807	0.441262	1.4217	0.0469575	-0.0177347	-0.696642	0.921436	1.67076	-0.434128	-2.11023	1.01657	0.821534	0.951772	0.760265	-0.685096	-0.119098	0.103285	0	-0.0643708	0.388396	-0.122577	0.492647	0.946625	0.999162	0	0	0.951772	0.0212211	0.441262	1.32192	-0.01378	1.23673	0.327443	0.642946	-0.470149	0.780667	0.687014	0.951772	1.24653	-0.197144	0.145	0.441262
TCGA-KC-A7F3-01	3	8-other	0.207776	0.00630852	0.441666	2.16	1.60068	-0.175274	-0.879728	0.567008	-0.503041	-0.305451	-0.120137	-0.261023	0.879906	0.0216519	-0.507494	1.75056	-0.109631	-0.64195	0.0859581	-0.172047	-0.272254	-0.185228	0	-0.240205	-0.700971	-0.233235	0.0452454	-0.697355	-0.273739	1.86436	0	-0.64195	0.287554	-0.879728	0.0629882	-0.428233	-0.674811	-0.622013	-0.324999	-0.838083	-0.285959	-0.0713558	-0.64195	0.644794	-0.156336	1.55067	-0.879728
TCGA-KC-A7FE-01	3	8-other	-0.0177297	-1.24551	1.12627	0.785303	0.255176	-0.725987	0.454749	0.774607	0.272046	-0.691742	0.305412	0.247051	1.20211	-0.33294	0.131694	-0.253995	-0.184535	0.485791	0.527881	-0.597863	0.591649	-0.147438	7.20658	1.12107	0.228345	-0.275825	0.294815	0.303615	1.58272	0	0	0.485791	0.936224	0.454749	0.806228	-0.512739	0.563174	1.87505	0.173543	-0.301182	0.206406	0.202448	0.485791	-0.561119	-0.404889	-0.20047	0.454749
TCGA-KK-A7AV-01	3	8-other	0.0757476	-0.892428	0.882677	1.12377	1.06838	0.464117	-0.0377935	0.278381	-0.114538	-0.302908	-0.584289	0.42303	1.05328	0.420134	-0.835171	0.703524	1.55481	-0.205509	0.62548	-0.0402759	-1.06419	1.21839	0	-0.955225	1.59357	-0.326469	1.07323	1.05847	-0.479885	0	0	-0.205509	0.890156	-0.0377935	0.848621	0.612334	-0.0222355	0.637365	0.935372	-0.326824	-0.000670246	1.57394	-0.205509	1.27173	-0.237866	-0.719335	-0.0377935
TCGA-KK-A8IL-01	3	8-other	0.147731	-1.51689	1.61123	0.32793	1.68876	1.23223	0.0242728	0.33649	0.316315	-0.686713	-2.49104	-0.441464	0.938358	-0.978966	-1.66212	1.3443	1.01549	-0.106889	0.0265438	-0.448325	0.957576	1.28058	0	0.113587	1.11989	1.24852	-0.459916	0.778033	-1.25814	0	0	-0.106889	0.0497721	0.0242728	-0.337708	1.71423	0.512723	-0.0109309	-0.309972	-1.88795	-0.134531	1.21381	-0.106889	1.74677	-2.07064	1.07991	0.0242728
TCGA-TK-A8OK-01	3	8-other	0.691405	-0.860391	1.36611	1.02954	0.830333	1.27654	1.53877	1.09285	0.948456	-0.977497	-0.215849	-0.0236897	0	-1.71027	0.163468	0.661942	-0.804112	1.00693	0.656923	-1.18029	2.0657	0.918155	0	3.26365	0.756219	0.997141	-0.148929	0.137402	2.72999	0	0	1.00693	0.857603	1.53877	0.131089	1.70641	0.936035	0.844383	0.174054	0.389027	1.24331	0.398404	1.00693	1.28677	-0.161977	-1.10225	1.53877
TCGA-V1-A8MF-01	3	8-other	-0.342001	-1.16412	0.552721	1.35825	0.011036	0.469487	-0.527831	0.535945	-0.953503	0.142459	-2.45881	-1.1475	0	-1.04125	-0.401776	0.747582	0.987284	2.18042	0.0931075	-2.05261	-0.599912	1.29591	0	-0.968367	0.823576	-0.181784	-0.674526	0.466523	0.572686	0	0	2.18042	0.348927	-0.527831	0.783026	1.24563	0.428154	0.433766	1.00344	0.241845	0.119127	0.471122	2.18042	0.537711	-1.25281	-0.395755	-0.527831
TCGA-V1-A8MU-01	3	8-other	-0.237833	-0.387751	1.40733	0.793562	0.52248	1.14525	-0.054849	0.488632	0.0227399	-1.00403	-0.678571	0.78013	1.5592	-0.427358	0.11925	0.921128	1.6579	0.0229788	0.748667	-0.191679	0.409017	0.954244	0	0.663124	0.785983	-0.142194	0.790128	0.699182	0.525113	0	1.20338	0.0229788	1.12361	-0.054849	0.410327	0.364227	0.324194	0.293081	0.753968	-0.745242	0.506072	1.04773	0.0229788	0.48462	-0.983446	-0.0706336	-0.054849
TCGA-V1-A8WL-01	3	8-other	-0.809437	-0.229504	0.31851	1.16607	-0.0543668	-0.754994	-0.450853	0.530612	-0.0320769	-0.711911	-0.963569	-0.628661	0.689562	-0.1748	-0.618371	0.36718	1.2217	1.29088	-0.0824676	1.34	-1.78149	0.26061	0	-0.152725	-0.0864525	-0.284338	-0.717717	0.431785	0.606428	0	0	1.29088	1.19779	-0.450853	0.827256	-0.600243	-0.0728269	0.891295	-0.517642	-2.27946	0.0981265	-0.445838	1.29088	-0.567968	-0.0930896	0.419391	-0.450853
TCGA-VN-A88I-01	3	8-other	0.126592	-1.85517	2.1202	2.09061	1.18949	-0.0752528	1.32202	1.24526	0.0759748	-0.0276989	-1.72117	1.77895	0	-1.1307	0.296639	1.48106	1.11104	0.100199	1.68224	-1.07551	1.94928	0.760109	0	1.68457	0.318351	0.081091	0.623724	0.378846	0.98805	0	0	0.100199	1.45898	1.32202	-1.91591	0	0.000565889	1.64931	1.0976	0.0898137	0.404556	0.491084	0.100199	1.11153	-1.61636	-1.0865	1.32202
TCGA-VN-A88N-01	3	8-other	-1.85505	-0.336515	-0.482737	-0.525964	0.90319	-0.199533	-1.9379	-0.765003	-0.292171	-0.966194	0.693416	0.440816	0	-1.58916	-2.62229	0.00973336	-0.281061	-0.382823	0.143859	0.717235	-0.783768	-1.12101	0	-0.816988	-1.48683	-0.425588	-0.857166	-1.31161	-1.03251	0	0	-0.382823	1.14505	-1.9379	-0.315556	-1.86846	-1.03741	-1.30389	0.177798	-0.686377	-0.376574	1.19729	-0.382823	0.476404	-0.592109	0.143829	-1.9379
TCGA-VP-A87E-01	3	8-other	0.559309	-0.869866	0.219289	1.08105	0.680418	0.863919	0.455565	-0.392923	0.255347	-0.213213	0.377589	1.08558	0	-0.209521	0.836264	1.45998	1.41831	1.34662	-0.881512	0.0127836	1.23719	1.07658	0	0.494528	1.15288	-0.360376	1.30367	0.305775	0.0479838	0	0	1.34662	0.883803	0.455565	-0.365746	0.0596462	-0.399003	0.898242	-0.257915	-0.0789092	-0.463001	1.54576	1.34662	0.206538	-2.52843	2.47159	0.455565
TCGA-XA-A8JR-01	3	8-other	-0.55599	0.231888	0.606839	-0.41844	-0.527315	-0.431589	-0.658676	-0.262939	-0.147897	-0.893913	-0.694103	-0.669412	0	0.121091	-0.0672325	0.862603	-0.214214	0.156274	0.196191	0.279649	-0.563721	0.556767	0	-0.109974	-0.526877	-0.588651	0.0351143	-0.869707	-0.591422	0	0	0.156274	0.487468	-0.658676	1.10065	-0.596835	-0.729559	0.785716	0.271156	-0.819736	-0.367873	0.809455	0.156274	0.13514	-0.984395	0.191739	-0.658676
TCGA-YL-A8HO-01	3	8-other	0.601292	-1.3973	0.990058	0.398038	0.111045	1.19137	0.808693	1.11854	0.156071	0.275134	-0.34756	0.504308	0	-0.26925	-0.368722	0.543061	1.16682	1.88257	0.898537	-0.329591	-0.925171	2.56711	0	0.663451	2.49951	-0.622971	0.632167	1.48331	0.747693	0	0	1.88257	0.0518606	0.808693	-0.584273	2.66727	1.57547	1.49893	0.874621	-0.264383	0.247497	1.99024	1.88257	0.753178	-2.08678	-0.709607	0.808693
TCGA-YL-A8SB-01	3	8-other	0.806247	-0.630052	0.651381	1.22193	0.569552	-0.381081	0.557656	1.0187	0.66798	-0.0135987	-1.66331	0.63995	0.545524	-0.806821	0.542068	0.229909	0.0195763	1.38827	0.436347	0.810892	-0.519407	0.648228	0	0.540888	0.595504	-0.506911	-0.866969	-0.0547154	0.630945	0	0	1.38827	1.50873	0.557656	1.02203	1.09052	0.291659	1.18683	0.47216	0.142219	1.02197	-0.243633	1.38827	-0.998009	-0.238711	-0.418045	0.557656
TCGA-YL-A8SK-01	3	8-other	0.848165	-1.46085	1.4084	0.808675	0.436088	-0.724863	0.111644	1.23577	0.163552	-1.2955	-1.69251	0.863821	0.52744	-1.95653	-1.2223	0.838216	1.11754	-0.23221	0.171224	-0.531847	0.671291	0.1923	0	0.425171	0.0804314	0.0722696	2.01196	0.942883	0.969172	0	0	-0.23221	1.72781	0.111644	0.907134	-0.10691	1.42427	0.850281	-0.272338	0.656221	0.894826	0.242714	-0.23221	0.483552	-0.521836	0.612566	0.111644
TCGA-YL-A9WJ-01	3	8-other	1.01973	-0.413162	0.690196	1.70749	0.220777	0.500581	0.233563	0.927522	-0.820356	0.671683	-0.0407755	0.291808	0.476474	0	-0.119245	1.63432	0.124369	1.25792	-0.718792	0.165335	1.09864	0.807952	0	-0.395597	1.17386	0.580195	-0.268107	0.346024	-0.598016	0	0	1.25792	0.4113	0.233563	1.8116	0.852842	0.0786304	-0.118428	0.206917	-1.79843	0.372601	1.6259	1.25792	0.788839	0.309746	0.800421	0.233563
TCGA-ZG-A8QW-01	3	8-other	0.0241419	-0.354343	0.623424	1.88821	1.23438	0.085421	0.195084	-0.332313	-0.473162	0.0903243	-0.0806644	1.42522	3.32831	0.87729	0.1733	0.954887	0.847283	-0.549838	0.722	0.313774	0.636854	1.17842	0	0.0834615	1.2318	-0.385432	1.28005	-0.17426	2.53511	0	4.16985	-0.549838	-0.308126	0.195084	-0.347165	0.91707	0.214182	0.616444	0.742025	0.446717	-0.439023	0.952448	-0.549838	0.190782	-1.53731	-0.398831	0.195084
[truncated: 527 more columns]
