# Supplementary material for: Caveolin-1-mediated sphingolipid oncometabolism underlies a metabolic vulnerability of prostate cancer
Source: Nat Commun. 2020 Aug 27;11:4279. doi: 10.1038/s41467-020-17645-z (PMC7453025; doi:10.1038/s41467-020-17645-z)
Supplement: Supplementary file 5 — Supplementary Data 2 [file 41467_2020_17645_MOESM5_ESM.xlsx]

## Sheet: averaged by pathway
				average genes	average genes	average genes	average genes	average genes	average genes	average genes	average genes	average genes	average genes	average genes	average genes	average genes	average genes	average genes		scale normalized (stdev from median)	scale normalized (stdev from median)	scale normalized (stdev from median)	scale normalized (stdev from median)	scale normalized (stdev from median)	scale normalized (stdev from median)	scale normalized (stdev from median)	scale normalized (stdev from median)	scale normalized (stdev from median)	scale normalized (stdev from median)	scale normalized (stdev from median)	scale normalized (stdev from median)	scale normalized (stdev from median)	scale normalized (stdev from median)	scale normalized (stdev from median)
tumor	iCluster	PRAD subtype	CAV1	GO_APOLIPOPROTEIN_BINDING	GO_CELLULAR_RESPONSE_TO_LIPOPROTEIN_PARTICLE_STIMULUS	GO_LIPOPROTEIN_LOCALIZATION	GO_LIPOPROTEIN_PARTICLE_RECEPTOR_ACTIVITY	GO_LIPOPROTEIN_PARTICLE_RECEPTOR_BINDING	GO_PLASMA_LIPOPROTEIN_PARTICLE_CLEARANCE	GO_REGULATION_OF_LIPOPROTEIN_PARTICLE_CLEARANCE	GO_REGULATION_OF_PLASMA_LIPOPROTEIN_PARTICLE_LEVELS	GO_RESPONSE_TO_LIPOPROTEIN_PARTICLE	GO_SCAVENGER_RECEPTOR_ACTIVITY	REACTOME_LIPOPROTEIN_METABOLISM	GO_GLYCOSYLCERAMIDE_METABOLIC_PROCESS	PID_CERAMIDE_PATHWAY	REACTOME_METABOLISM_OF_LIPIDS_AND_LIPOPROTEINS	BIOCARTA_INTEGRIN_PATHWAY		GO_APOLIPOPROTEIN_BINDING	GO_CELLULAR_RESPONSE_TO_LIPOPROTEIN_PARTICLE_STIMULUS	GO_LIPOPROTEIN_LOCALIZATION	GO_LIPOPROTEIN_PARTICLE_RECEPTOR_ACTIVITY	GO_LIPOPROTEIN_PARTICLE_RECEPTOR_BINDING	GO_PLASMA_LIPOPROTEIN_PARTICLE_CLEARANCE	GO_REGULATION_OF_LIPOPROTEIN_PARTICLE_CLEARANCE	GO_REGULATION_OF_PLASMA_LIPOPROTEIN_PARTICLE_LEVELS	GO_RESPONSE_TO_LIPOPROTEIN_PARTICLE	GO_SCAVENGER_RECEPTOR_ACTIVITY	REACTOME_LIPOPROTEIN_METABOLISM	GO_GLYCOSYLCERAMIDE_METABOLIC_PROCESS	PID_CERAMIDE_PATHWAY	REACTOME_METABOLISM_OF_LIPIDS_AND_LIPOPROTEINS	BIOCARTA_INTEGRIN_PATHWAY
TCGA-2A-A8W1-01	1	2-ETV1	-2.71157	-0.821664	-0.801834	-0.469229	-0.555156	0.279941	-0.357804	-0.217535	-0.162676	-0.711996	-0.998943	-0.430225	-0.600866	-0.0560574	-0.177365	-0.749484		-2.74779	-1.9662	-1.49914	-1.74449	0.711891	-1.14031	-0.777426	-0.826817	-2.32383	-2.60165	-1.45201	-2.28705	-0.432396	-1.72462	-2.54774
TCGA-CH-5748-01	1	2-ETV1	-0.795437	0.203786	-0.625093	-0.287129	-0.0528953	-0.233599	-0.312051	-0.482656	-0.216936	-0.346397	-0.482927	-0.307952	0.0725846	-0.0728039	0.000330073	-0.334755		0.110556	-1.55621	-1.00631	-0.321088	-1.08555	-0.989239	-1.68412	-1.06245	-1.25746	-1.32212	-1.0683	0.14961	-0.557051	-0.380488	-1.20045
TCGA-EJ-5504-01	1	2-ETV1	0.294538	0.351178	-0.00410372	0.306127	0.191716	0.0564399	0.161809	0.11956	0.221196	0.0868738	0.0961191	0.241581	0.436928	-0.0840309	0.13108	-0.0612306		0.521397	-0.115691	0.599236	0.372141	-0.0703857	0.575344	0.375409	0.840194	0.00629429	0.113706	0.656212	1.46786	-0.64062	0.60854	-0.311871
TCGA-EJ-5519-01	1	2-ETV1	-0.444722	0.395426	-0.393681	0.168497	0.0833289	0.0682912	0.119191	0.0131924	0.0680182	-0.140565	0.0103715	0.167176	0.491881	0.120958	0.00148403	0.361035		0.644735	-1.0194	0.226765	0.0649711	-0.0289047	0.434628	0.0116423	0.175	-0.657094	-0.0989172	0.422717	1.66669	0.88524	-0.371759	1.05991
TCGA-EJ-7318-01	1	2-ETV1	0.333604	-0.408114	0.0972395	-0.432142	0.214879	0.575159	0.303492	0.487757	0.227266	-0.0997752	0.169393	0.133489	0.0295871	0.219477	0.212306	-0.106146		-1.59506	0.119396	-1.39877	0.437784	1.74519	1.04315	1.63461	0.866552	-0.538119	0.295398	0.317003	-0.00596259	1.61858	1.22295	-0.457785
TCGA-G9-6494-01	1	2-ETV1	0.241887	0.0115458	-0.293278	-0.0349646	-0.0533431	0.100895	0.0283021	0.0408377	0.122372	0.168214	-0.311059	-0.0499077	0.119177	-0.158095	0.0647276	0.0399892		-0.425295	-0.786494	-0.323871	-0.322357	0.0852122	0.134533	0.106187	0.411038	0.243545	-0.895949	-0.258521	0.31819	-1.19193	0.106632	0.0169528
TCGA-HC-A8CY-01	1	2-ETV1	-1.87526	-0.753396	0.187904	-0.136678	-0.3635	0.221048	0.0481938	-0.109157	-0.000748092	-0.10412	-0.352638	-0.274493	-0.878358	0.125135	-0.149217	-0.410783		-2.5575	0.329712	-0.59914	-1.20134	0.505759	0.200211	-0.406783	-0.123626	-0.550792	-0.99905	-0.9633	-3.29106	0.916334	-1.5117	-1.44743
TCGA-KK-A7AP-01	1	2-ETV1	-2.21911	-0.617525	-0.468125	-0.693913	-0.79339	0.0827165	-0.424527	-0.0297006	-0.529406	-0.596876	-0.495499	-0.333809	-0.153676	-0.330559	-0.191954	-0.464785		-2.17877	-1.19209	-2.1072	-2.41965	0.0215853	-1.36061	-0.135048	-2.41939	-1.98805	-1.35329	-1.14944	-0.66904	-2.47568	-1.83498	-1.62286
TCGA-EJ-A7NM-01	1	3-ETV4	-0.968537	-0.294971	0.0362845	-0.0117625	-0.382046	-0.209411	-0.0099867	0.188261	-0.0096239	-0.387872	0.402446	-0.12645	-0.141245	0.0983093	0.0543062	-0.0381321		-1.27968	-0.0220022	-0.261078	-1.2539	-1.00089	0.0081114	0.610363	-0.162171	-1.37843	0.873287	-0.49872	-0.624064	0.716651	0.0278011	-0.236834
TCGA-G9-6371-01	1	3-ETV4	0.240583	-0.27085	-0.30795	-0.569843	-0.272643	0.151744	-0.252921	-0.0849185	-0.227405	-0.321109	-0.620678	-0.285176	-0.239601	-0.0742661	-0.0943529	-0.0673487		-1.21245	-0.820528	-1.77143	-0.943854	0.263188	-0.794006	-0.323888	-1.10791	-1.1837	-1.66369	-0.996826	-0.979929	-0.567935	-1.09669	-0.331747
TCGA-KC-A7FD-01	1	3-ETV4	-1.10917	-0.519407	-0.434394	-0.913581	-0.60304	0.111482	-0.49734	-0.137502	-0.20447	-0.274858	-0.852876	-0.374323	-0.382429	0.103208	-0.248985	-0.266741		-1.90528	-1.11384	-2.7017	-1.8802	0.122269	-1.60102	-0.50372	-1.00832	-1.0488	-2.23946	-1.27658	-1.49671	0.753118	-2.26637	-0.979496
TCGA-M7-A725-01	1	3-ETV4	-1.63598	-0.0211431	-0.222048	0.231265	0.204921	0.980597	0.691185	0.198414	0.435825	-0.0203145	-0.150628	0.549825	0.142963	-0.00909207	0.193782	-0.401791		-0.516412	-0.621261	0.396635	0.409562	3.16426	2.32323	0.645083	1.77225	-0.30635	-0.498139	1.62352	0.404249	-0.0828038	1.08283	-1.41822
TCGA-V1-A8X3-01	1	3-ETV4	0.444391	0.0548618	-0.351874	0.0962381	0.280252	0.116696	0.148043	0.128039	0.130885	-0.16898	0.233359	0.244448	-0.0969551	-0.126818	0.042788	0.0360137		-0.304556	-0.922419	0.0312071	0.623051	0.140517	0.529892	0.404409	0.448007	-0.739973	0.454011	0.66521	-0.463814	-0.959109	-0.0593252	0.00403798
TCGA-XQ-A8TA-01	1	3-ETV4	-1.27035	0.341765	-1.10458	-0.151268	-0.393099	-0.384267	-0.0234711	1.04633	-0.169132	-0.713406	-0.8494	-0.187876	0.45494	-0.533982	-0.161685	-0.351834		0.49516	-2.66849	-0.638628	-1.28522	-1.61291	-0.036411	3.54487	-0.854853	-2.32794	-2.23084	-0.691484	1.53303	-3.98989	-1.60601	-1.25593
TCGA-CH-5788-01	1	5-SPOP	-1.90789	0.0618511	-0.412604	0.138063	-0.0558181	-0.383583	-0.184085	-0.486505	-0.254517	-0.335171	-0.526124	-0.556665	-1.06816	-0.269385	-0.0433491	-0.805088		-0.285074	-1.0633	0.144399	-0.329371	-1.61051	-0.566723	-1.69728	-1.22565	-1.22472	-1.42923	-1.8488	-3.97781	-2.02033	-0.710888	-2.72838
TCGA-EJ-5509-01	1	5-SPOP	-0.014642	0.412518	0.667205	0.437899	0.528379	0.339873	0.479151	0.166744	0.340922	0.562424	0.532654	0.386326	0.548348	0.252244	0.182954	0.361299		0.692378	1.44155	0.955857	1.32624	0.92166	1.62314	0.536774	1.36012	1.39337	1.19615	1.11044	1.871	1.86248	1.00093	1.06077
TCGA-EJ-7115-01	1	5-SPOP	0.566718	0.182901	-0.0686978	0.268129	0.260058	0.254209	0.0123396	0.27345	0.099209	0.129699	0.304801	0.15718	-0.0420335	0.0647364	0.0167284	0.252938		0.0523408	-0.265531	0.496402	0.565823	0.621828	0.0818279	0.901701	0.31045	0.131206	0.631163	0.391349	-0.265098	0.466747	-0.256447	0.708742
TCGA-EJ-7123-01	1	5-SPOP	-0.519988	0.326852	-0.458089	-0.135157	0.197303	-0.00906966	0.0919421	-0.160372	0.0630298	-0.150066	-0.2328	0.0666595	0.79051	0.100173	0.0606149	-0.00944527		0.453591	-1.16881	-0.595025	0.387974	-0.299676	0.344658	-0.581934	0.153337	-0.684807	-0.701894	0.107283	2.74719	0.730524	0.0755215	-0.143641
TCGA-EJ-7782-01	1	5-SPOP	-0.553062	0.0479531	0.0550706	0.398351	0.476909	0.0215434	0.308964	-0.0673027	0.0758809	0.0847159	0.267252	0.103539	0.316573	0.0661698	0.0560683	0.062149		-0.323813	0.0215761	0.848824	1.18038	-0.192527	1.06122	-0.263644	0.209145	0	0.538053	0.223017	1.0324	0.477417	0.0411306	0.0889414
TCGA-EJ-8468-01	1	5-SPOP	0.133322	0.115093	0.578307	0.368767	0.340025	0.239268	-0.0835927	-0.105025	0.0964173	0.403006	0.420358	0.28946	-0.0904785	-0.176025	0.126407	-0.269926		-0.136666	1.23534	0.768762	0.792447	0.569532	-0.23492	-0.392652	0.298326	0.928381	0.917702	0.806463	-0.44038	-1.32539	0.57319	-0.989843
TCGA-EJ-A65E-01	1	5-SPOP	-0.734549	-0.369555	-0.168429	-0.104967	-0.295104	0.151586	-0.091574	0.204977	0.0327372	-0.195308	-0.361994	-0.110315	0.185562	-0.142582	0.0785745	-0.379722		-1.48758	-0.49688	-0.51332	-1.00751	0.262636	-0.261272	0.667529	0.0217878	-0.816767	-1.02225	-0.448088	0.558382	-1.07645	0.211373	-1.34653
TCGA-EJ-A8FS-01	1	5-SPOP	-1.76263	-0.589862	-0.376799	-0.428849	-0.471287	-0.224797	-0.322752	-0.394108	-0.498306	-0.457433	-0.341373	-0.657734	0.112442	-0.179477	-0.167635	-0.583014		-2.10166	-0.980239	-1.38985	-1.50681	-1.05474	-1.02457	-1.38129	-2.28433	-1.58133	-0.971116	-2.16597	0.293819	-1.35109	-1.65102	-2.00695
TCGA-FC-7961-01	1	5-SPOP	0.0212869	0.16482	0.255578	1.29226	0.19452	0.127709	0.180224	0.106919	-0.0390802	0.258484	0.224463	0.0395001	0.303037	0.0680222	0.246295	0.110409		0.00194168	0.486696	3.26803	0.380087	0.179063	0.636145	0.332178	-0.290088	0.506844	0.431952	0.0220534	0.983424	0.491206	1.48005	0.24572
TCGA-G9-6333-01	1	5-SPOP	0.767038	-0.0117471	0.141581	-0.111368	-0.0768062	0.269741	0.226111	0.141012	0.269273	0.165365	-0.150316	0.301864	-0.172494	0.0895006	0.116828	0.346888		-0.490222	0.222255	-0.530645	-0.388851	0.676191	0.787654	0.448773	1.04897	0.235236	-0.497365	0.845389	-0.737127	0.651083	0.500734	1.01395
TCGA-HC-7080-01	1	5-SPOP	-1.37041	-0.354444	-0.467515	0.113897	-0.120857	0.360935	-0.154706	-0.052502	0.103775	-0.40864	-0.0459379	0.197335	0.0208903	-0.102102	0.051664	-0.307382		-1.44546	-1.19067	0.0789978	-0.513693	0.995382	-0.46972	-0.213027	0.330279	-1.43901	-0.238544	0.517362	-0.0374291	-0.775132	0.00781478	-1.11152
TCGA-HC-8261-01	1	5-SPOP	-0.265311	0.409081	0.295085	-0.0378788	-0.031121	0.223091	0.321639	0.36496	0.186018	0.292511	-0.0882451	0.251584	0.303608	0.0793035	0.218137	0.00755819		0.682798	0.578341	-0.331758	-0.25938	0.512912	1.10307	1.21466	0.687428	0.606092	-0.343451	0.687604	0.985492	0.57518	1.26706	-0.0884032
TCGA-KK-A59X-01	1	5-SPOP	-0.65681	-0.637118	0.268499	-0.145107	0.0249312	0.224694	0.320561	0.00731549	0.0431969	0.0238851	-0.0500507	-0.0183583	0.374257	-0.212907	0.264976	-0.354679		-2.23339	0.516669	-0.621953	-0.100528	0.518522	1.09951	-0.00845616	0.0672103	-0.17743	-0.248743	-0.159514	1.24111	-1.59992	1.62136	-1.26517
TCGA-KK-A59Z-01	1	5-SPOP	0.812868	0.17086	0.605338	0.317199	-0.109395	0.295792	0.352718	0.546754	0.356794	0.466253	0.489541	0.656645	0.253916	-0.000847973	0.154245	0.302245		0.018778	1.29804	0.629201	-0.481209	0.767374	1.20568	1.83638	1.42905	1.11286	1.08925	1.95874	0.805698	-0.0214379	0.783761	0.86892
TCGA-KK-A6E0-01	1	5-SPOP	-0.90269	-0.0375037	0.132823	-0.232034	-0.135331	0.294638	-0.171084	-0.164138	-0.0688268	0.0114649	-0.28303	0.0529971	0.318926	-0.0371749	0.139669	-0.224043		-0.562016	0.201939	-0.857205	-0.554712	0.763335	-0.523798	-0.594812	-0.419267	-0.213656	-0.826447	0.0644089	1.04091	-0.291842	0.673506	-0.840785
TCGA-KK-A8I9-01	1	5-SPOP	0.488452	0.0295541	0.52939	0.0824029	0.235361	0.326146	0.203307	0.174237	0.197658	0.300125	0.634859	0.352563	0.158252	0.200946	0.0790425	0.140896		-0.375099	1.12186	-0.00623546	0.495829	0.873614	0.71236	0.562402	0.737975	0.628299	1.44959	1.00449	0.459568	1.48064	0.214912	0.344759
TCGA-KK-A8IF-01	1	5-SPOP	-1.77587	-0.637618	-1.08722	-0.867843	-0.98318	-0.2908	-0.664779	-0.0969437	-0.456131	-1.04533	-0.536328	-0.498812	-0.0375153	-0.0528705	-0.1331	-0.682025		-2.23478	-2.62822	-2.57792	-2.95751	-1.28576	-2.15387	-0.365014	-2.10118	-3.2961	-1.45454	-1.66724	-0.24875	-0.408674	-1.38979	-2.32859
TCGA-KK-A8IK-01	1	5-SPOP	-1.03161	-1.03651	-0.401913	-0.317895	-0.770808	-0.170418	-0.168166	-0.109662	-0.0176826	-0.215497	-0.235113	-0.412526	-0.5745	-0.300664	-0.207876	-0.514224		-3.34665	-1.0385	-1.08958	-2.35565	-0.864411	-0.514161	-0.40851	-0.197167	-0.875655	-0.70763	-1.39647	-2.19165	-2.25316	-1.95541	-1.78347
TCGA-VN-A88O-01	1	5-SPOP	-0.746988	-0.522927	-0.241803	-0.250115	-0.477854	0.113052	0.0715809	0.0562308	-0.0233128	-0.2358	-0.497275	0.0141546	-0.158172	0.114398	0.0284306	-0.00408753		-1.91509	-0.667086	-0.906139	-1.52542	0.127762	0.27743	0.15883	-0.221616	-0.934874	-1.3577	-0.0574842	-0.685306	0.83641	-0.167928	-0.126236
TCGA-VN-A88R-01	1	5-SPOP	-0.433505	-0.76184	-0.167172	0.000592298	-0.395961	-0.0771937	0.267447	-0.0676184	0.0121983	-0.451504	0.0102648	0.22452	0.0480048	0.0552877	0.0447249	-0.238229		-2.58104	-0.493964	-0.227642	-1.29333	-0.538118	0.924137	-0.264724	-0.067405	-1.56403	-0.099182	0.60267	0.0606758	0.396415	-0.0446742	-0.886873
TCGA-VP-A87B-01	1	5-SPOP	-1.13747	-0.229979	-0.033639	0.0973901	-0.0270889	-0.106136	0.088695	-0.0374126	-0.118122	-0.00971758	-0.0950095	-0.0352062	0.194155	-0.207602	-0.00286529	-0.521647		-1.09852	-0.184205	0.0343248	-0.247953	-0.639419	0.333937	-0.161422	-0.633337	-0.275441	-0.360224	-0.212385	0.589472	-1.56043	-0.404658	-1.80759
TCGA-VP-A87H-01	1	5-SPOP	-0.901246	-0.139695	-0.116666	0.243265	0.112823	-0.0498974	-0.0929025	0.292062	-0.0894416	0.0294484	-0.0947705	-0.0886086	-0.0352115	0.0605494	0.0458849	-0.0725419		-0.846864	-0.376805	0.429111	0.148558	-0.442578	-0.265659	0.965352	-0.508789	-0.161203	-0.359632	-0.37997	-0.240415	0.435581	-0.0358995	-0.348618
TCGA-XJ-A83G-01	1	5-SPOP	-1.08333	-0.292931	-0.139349	-0.713823	-0.633576	0.690616	0.0674679	-0.023442	-0.0358148	-0.292136	-0.521698	0.225487	0.34703	0.120828	0.161444	-0.399967		-1.274	-0.429422	-2.16109	-1.96674	2.1493	0.26385	-0.113644	-0.275908	-1.09919	-1.41826	0.605705	1.1426	0.884272	0.838218	-1.4123
TCGA-Y6-A8TL-01	1	5-SPOP	0.27017	0.12749	-0.403807	-0.203728	-0.155103	0.189976	-0.251158	0.0926773	-0.165276	-0.392063	-0.190174	-0.0399896	0.29687	-0.105257	0.0519854	0.00493957		-0.10211	-1.04289	-0.780602	-0.610746	0.397004	-0.788186	0.283474	-0.83811	-1.39066	-0.596197	-0.227396	0.96111	-0.798622	0.0102462	-0.0969101
TCGA-YL-A8HM-01	1	5-SPOP	-1.62831	-0.416892	0.317783	-0.360572	-0.197548	-0.495732	0.149646	-0.23338	0.0935659	0.131866	-0.119872	-0.156843	0.417149	0.10983	0.130823	-0.651841		-1.61953	0.630993	-1.20507	-0.731035	-2.00305	0.535186	-0.831615	0.285944	0.137526	-0.421874	-0.594097	1.3963	0.802404	0.606595	-2.23054
TCGA-YL-A8S8-01	1	5-SPOP	-0.365999	-0.0716414	-0.0765427	0.810771	0.32998	-0.00195476	0.0862021	-0.348307	-0.00502012	-0.0426597	0.275121	0.11572	-0.131285	-0.241034	0.0463155	-0.1089		-0.657172	-0.283729	1.96497	0.763979	-0.274773	0.325706	-1.22466	-0.142178	-0.371526	0.557565	0.261243	-0.588026	-1.80929	-0.0326425	-0.466731
TCGA-YL-A8SH-01	1	5-SPOP	0.0592201	-0.171406	-0.111147	0.0216497	-0.0932742	-0.129946	0.0983415	0.188275	0.120746	-0.153318	0.175304	0.110042	-0.144542	-0.124875	0.0244111	0.401658		-0.935256	-0.364	-0.170654	-0.435522	-0.722758	0.365788	0.610409	0.403976	-0.694292	0.310056	0.243425	-0.635991	-0.944646	-0.198333	1.19188
TCGA-YL-A8SO-01	1	5-SPOP	-0.223433	0.157884	0.264814	0.240251	0.257548	0.0591036	0.133926	0.316162	0.0539327	0.199069	0.278395	0.248803	-0.0653137	-0.0411074	0.263022	-0.151973		-0.017392	0.508122	0.420955	0.558708	-0.0610624	0.48328	1.04777	0.113832	0.333542	0.565684	0.678877	-0.34933	-0.321114	1.60658	-0.606659
TCGA-ZG-A8QX-01	1	5-SPOP	0.556899	-0.325976	0.5044	0.131491	-0.322709	0.0704056	0.183793	0.791901	0.129358	0.253715	-0.220716	-0.00999557	0.214711	-0.14723	0.0489	0.319057		-1.36611	1.06389	0.126613	-1.08574	-0.0215042	0.647931	2.67476	0.441374	0.492933	-0.67193	-0.133271	0.663846	-1.11105	-0.0130923	0.923536
TCGA-ZG-A8QY-01	1	5-SPOP	0.757574	0.163676	-0.279033	0.417024	-0.193659	-0.016168	0.254475	0.194355	0.0805275	-0.170232	0.11608	0.208798	0.245191	-0.0927688	0.144569	0.270839		-0.00124593	-0.75345	0.899362	-0.720012	-0.324521	0.881308	0.631203	0.229323	-0.743626	0.163202	0.553334	0.77413	-0.705662	0.710571	0.766897
TCGA-CH-5737-01	1	6-FOXA1	-0.687401	0.500611	-0.145065	0.318345	0.574107	0.120825	0.316294	0.379793	0.203764	0.00147722	-0.246556	0.293202	0.631847	0.180187	0.186821	-0.0523896		0.93793	-0.442682	0.632303	1.45584	0.15497	1.08542	1.26538	0.764493	-0.242788	-0.736005	0.818206	2.17312	1.32611	1.03017	-0.283151
TCGA-EJ-5494-01	1	6-FOXA1	-0.122629	-0.0769835	0.100547	0.0384832	-0.0150664	0.306208	0.16078	0.523641	0.123145	0.0922299	0.107401	0.0177787	0.589432	0.0826063	0.152534	0.245954		-0.672063	0.127069	-0.125097	-0.213881	0.80383	0.571946	1.75733	0.414395	0.0219169	0.14168	-0.0461112	2.01965	0.599764	0.770819	0.686053
TCGA-EJ-7789-01	1	6-FOXA1	-0.278233	-0.318678	-0.338307	0.286499	-0.317996	0.0563831	-0.17468	-0.128302	-0.112847	-0.183242	-0.343578	0.0135772	-0.0995911	-0.109841	0.0304005	-0.274797		-1.34576	-0.890948	0.546115	-1.07238	-0.0705845	-0.535669	-0.472257	-0.610429	-0.781573	-0.976585	-0.0592963	-0.473351	-0.832744	-0.153027	-1.00567
TCGA-J9-A8CP-01	1	6-FOXA1	0.695595	-0.30653	-0.238864	0.394161	-0.149624	0.340568	-0.450606	-0.353041	-0.198144	-0.223596	0.183639	0.04945	0.0489947	0.194267	0.188241	-0.00714437		-1.3119	-0.660269	0.837486	-0.595217	0.924094	-1.44672	-1.24084	-0.980844	-0.899275	0.330725	0.0532777	0.0642574	1.43092	1.04092	-0.136166
TCGA-KK-A8IB-01	1	6-FOXA1	0.349984	-0.578558	0.396059	0.0827296	-0.196913	0.0810722	0.140467	-0.10256	0.173704	0.259487	0.288183	0.214074	-0.179065	0.0653239	0.102788	-0.170048		-2.07015	0.812571	-0.00535121	-0.729234	0.0158302	0.504877	-0.38422	0.633956	0.509768	0.589955	0.569892	-0.7609	0.47112	0.394527	-0.665378
TCGA-KK-A8IG-01	1	6-FOXA1	1.19479	-0.145479	0.339106	0.364059	0.118798	0.0846814	0.23063	0.182794	0.161133	0.116741	0.342727	0.159959	0.176979	-0.114479	0.082751	0.230797		-0.862987	0.680457	0.756019	0.165492	0.0284627	0.802577	0.591666	0.579362	0.0934112	0.725205	0.400072	0.527328	-0.867267	0.242965	0.636813
TCGA-YL-A9WI-01	1	6-FOXA1	-1.61264	-0.858505	-0.329318	0.119184	-0.165109	-0.420574	-0.313105	-0.367891	-0.300258	-0.394688	-0.190378	-0.30878	-0.117445	-0.190423	-0.0454664	-0.628403		-2.85048	-0.870097	0.0933075	-0.639103	-1.73999	-0.992721	-1.29163	-1.42428	-1.39831	-0.596703	-1.0709	-0.53795	-1.43256	-0.726904	-2.1544
TCGA-CH-5772-01	1	7-IDH1	0.528946	-0.18528	0.393253	-0.271902	-0.418292	-0.104514	-0.141327	0.499881	-0.225401	0.233132	-0.279709	-0.330986	0.0590232	-0.184104	-0.0517181	-0.28448		-0.97393	0.806063	-0.965101	-1.35662	-0.633741	-0.425545	1.67607	-1.09921	0.432896	-0.818212	-1.14058	0.100542	-1.38553	-0.774193	-1.03712
TCGA-EJ-7125-01	1	7-IDH1	-0.12351	-0.12874	0.0405003	0.258817	0.240826	-0.00256001	0.465945	0.0702103	0.229245	0.04097	-0.569063	0.0788828	-0.254817	0.0748971	-0.12386	0.212555		-0.81633	-0.0122227	0.471199	0.511319	-0.276892	1.57954	0.206639	0.875148	-0.127597	-1.53571	0.145642	-1.03498	0.542379	-1.31989	0.577552
TCGA-2A-A8VO-01	1	8-other	0.208664	-0.595921	-0.323958	-0.250672	-0.182234	-0.0681095	-0.00251899	0.00978812	-0.0497775	-0.447801	-0.00811124	-0.0452193	-0.105723	-0.165692	-0.118023	-0.14564		-2.11855	-0.857663	-0.907648	-0.687633	-0.506322	0.0327682	0	-0.336543	-1.55323	-0.144748	-0.243808	-0.495538	-1.24847	-1.27574	-0.586084
TCGA-CH-5751-01	1	8-other	-0.411301	-0.362708	0.32402	0.35519	0.251375	-0.513054	0.214497	-0.220565	0.033363	0.109899	0.332519	-0.154409	0.0762872	0.00297579	-0.0704006	-0.128184		-1.46849	0.645461	0.732019	0.541213	-2.06368	0.74931	-0.787788	0.0245055	0.0734529	0.699892	-0.586459	0.163006	0.00702476	-0.915512	-0.529378
TCGA-CH-5761-01	1	8-other	-0.166305	0.388251	0.0787962	0.432539	0.808378	-0.135458	0.544675	0.013641	0.179174	0.365229	0.0921369	0.0249486	-0.273603	-0.0468724	0.0561407	0.403624		0.624736	0.076613	0.94135	2.11976	-0.742048	1.83948	0.0131766	0.65771	0.818194	0.103831	-0.0236111	-1.10296	-0.364026	0.041678	1.19826
TCGA-CH-5767-01	1	8-other	0.108469	0.207015	-0.190625	-0.2934	-0.00588445	-0.0664534	0.0428623	-0.39451	-0.093608	0.0900288	-0.639778	-0.117923	0.864953	0.0670047	0.0959482	-0.175878		0.119556	-0.548368	-1.02328	-0.187859	-0.500526	0.182607	-1.38266	-0.526882	0.0154968	-1.71105	-0.471962	3.01653	0.483632	0.342792	-0.684318
TCGA-EJ-5514-01	1	8-other	-0.281841	0.466111	0.129581	0.53323	0.61525	-0.0533854	0.399838	-0.125524	0.131365	0.525631	0.286926	0.17065	-0.352972	-0.232141	0.0476147	0.0560753		0.841765	0.19442	1.21385	1.57243	-0.454786	1.36127	-0.462754	0.450093	1.28605	0.586839	0.433619	-1.39013	-1.7431	-0.0228151	0.0692103
TCGA-EJ-5518-01	1	8-other	0.43325	0.556034	0.496273	0.398617	0.690826	0.390145	0.791588	0.348512	0.472466	0.693987	0.441782	0.664693	0.137805	0.0919451	0.240772	0.496385		1.09242	1.04504	0.849545	1.78662	1.09762	2.65474	1.15841	1.93136	1.77711	0.970825	1.984	0.385589	0.669279	1.43828	1.49961
TCGA-EJ-7218-01	1	8-other	-0.676776	-0.227158	-0.418998	-0.0303253	-0.0832922	0.0243974	0.369679	0.196678	0.183805	-0.338462	-0.300114	0.130147	0.491431	0.279192	0.0847144	-0.104868		-1.09066	-1.07813	-0.311316	-0.407233	-0.182538	1.26168	0.639146	0.677818	-1.23431	-0.86881	0.306517	1.66507	2.06308	0.257817	-0.453634
TCGA-EJ-7317-01	1	8-other	-0.0437884	0.162859	-0.466531	-0.205801	-0.189885	0.257929	0.104634	0.171205	-0.0523477	-0.266909	-0.604457	0.186838	0.253513	0.00341396	0.0535681	0.0536308		-0.00352473	-1.18839	-0.786212	-0.709316	0.634847	0.386563	0.552032	-0.347704	-1.02561	-1.62347	0.484422	0.804237	0.0102864	0.0222182	0.0612689
TCGA-EJ-A65J-01	1	8-other	-1.79591	-0.458695	-0.183849	-0.0929954	-0.0913002	0.278818	0.235323	0.00514176	0.114407	0.0826401	-0.470703	0.176919	0.0218376	0.259051	0.0638795	-0.186045		-1.73605	-0.53265	-0.480922	-0.429927	0.707961	0.818071	-0.0158901	0.376448	-0.00605443	-1.29181	0.453294	-0.0340016	1.91315	0.100216	-0.717345
TCGA-FC-A4JI-01	1	8-other	-2.16541	-0.840251	-0.564027	-0.430901	-0.681142	-0.757294	-0.101862	-0.30771	-0.525864	-0.336318	-0.889193	-1.02958	-0.388291	0.180073	-0.382114	-0.393123		-2.7996	-1.41456	-1.39541	-2.10154	-2.91854	-0.295241	-1.08582	-2.40401	-1.22806	-2.32951	-3.33286	-1.51792	1.32527	-3.27339	-1.39006
TCGA-FC-A5OB-01	1	8-other	-1.42844	-0.872822	-0.878193	-0.807122	-0.763542	-0.455627	-0.696816	-0.695935	-0.723757	-0.63681	-1.17781	-0.932052	-0.0747985	-0.1142	-0.207149	-0.869394		-2.89039	-2.14333	-2.41359	-2.33506	-1.86268	-2.25965	-2.41351	-3.26338	-2.10453	-3.04518	-3.02681	-0.383647	-0.865186	-1.94991	-2.93729
TCGA-HC-7075-01	1	8-other	-1.45486	-0.651698	-0.629907	-0.637516	-0.140326	-0.137415	-0.536503	-0.273087	-0.341984	-0.510267	-0.673907	-0.702197	-0.160556	-0.0861784	-0.141547	-0.337009		-2.27403	-1.56738	-1.95458	-0.568865	-0.748899	-1.73033	-0.96741	-1.60549	-1.73543	-1.79568	-2.3055	-0.693933	-0.656606	-1.45368	-1.20777
TCGA-HC-7078-01	1	8-other	0.0892261	0.00568054	0.19111	0.243391	0.0215623	0.0946472	0.32416	0.163026	0.363645	0.182975	0.228001	0.49277	0.332971	0.0967698	0.217022	0.0247333		-0.441644	0.337148	0.429452	-0.110075	0.0633441	1.11139	0.524059	1.45879	0.286601	0.440725	1.44448	1.09173	0.705192	1.25863	-0.032608
TCGA-HC-8256-01	1	8-other	-0.747285	0.234104	-0.492059	-0.173906	-0.0750747	-0.0126596	-0.0118146	-0.166449	-0.0046738	-0.28987	-0.596014	-0.0596305	0.0738121	-0.0485696	0.082819	-0.417131		0.195067	-1.24761	-0.699892	-0.383944	-0.312241	0.00207609	-0.602717	-0.140674	-1.09258	-1.60254	-0.289032	0.154051	-0.37666	0.24348	-1.46806
TCGA-HC-8264-01	1	8-other	1.71925	-0.0963008	0.137469	0.65578	0.0963445	0.0491578	0.00415762	-0.0990488	-0.12172	0.0466576	-0.103662	0.219589	0.000280498	-0.142542	-0.336725	0.200068		-0.725908	0.212716	1.54551	0.101857	-0.0958739	0.0548129	-0.372213	-0.648961	-0.111007	-0.381679	0.587197	-0.111999	-1.07615	-2.93005	0.536987
TCGA-HC-A4ZV-01	1	8-other	-0.507085	-0.128064	0.412278	0.150683	-0.312056	-0.0537954	-0.107842	0.467815	0.118653	0.361824	0.238976	0.140309	-0.0743198	-0.0769771	0.0517838	-0.193742		-0.814445	0.850197	0.178553	-1.05555	-0.456221	-0.314985	1.56641	0.394889	0.808262	0.467939	0.338407	-0.381915	-0.588114	0.00872105	-0.742351
TCGA-J9-A8CL-01	1	8-other	-0.474771	-0.00894998	0.475148	0.0669	-0.011278	0.237115	0.258928	0.417761	0.178759	0.266618	0.459304	0.360245	0.148019	0.108318	0.171908	0.124486		-0.482425	0.996037	-0.0481914	-0.203145	0.561996	0.896009	1.39523	0.655904	0.530568	1.01427	1.0286	0.422545	0.791154	0.917368	0.291449
TCGA-J9-A8CN-01	1	8-other	-1.13749	-0.447588	-0.48308	-0.516747	0.0841274	0.237529	-0.043078	-0.235714	-8.0691e-05	-0.360543	-0.405	-0.047338	0.0325442	0.070535	-0.064583	-0.340862		-1.70509	-1.22678	-1.62773	0.067234	0.563445	-0.101149	-0.839597	-0.120728	-1.29872	-1.12889	-0.250457	0.00473681	0.50991	-0.871506	-1.22029
TCGA-KC-A7FA-01	1	8-other	0.0598658	-0.484244	-0.142397	-0.0669039	-0.00247694	0.026731	0.438308	0.0401462	0.290502	-0.0794191	0.17706	0.0637186	0.197072	0.0571213	-0.0234367	-0.247159		-1.80726	-0.436492	-0.410309	-0.178202	-0.17437	1.48828	0.103822	1.14116	-0.478745	0.314411	0.0980543	0.600027	0.410063	-0.560265	-0.915882
TCGA-KK-A6E5-01	1	8-other	-0.107061	0.121982	-0.169742	0.0915685	-0.0396338	0.0828013	-0.116538	-0.0882409	-0.13324	-0.105919	-0.07245	0.18938	0.240885	-0.138642	-0.0377395	-0.209232		-0.117463	-0.499924	0.0185698	-0.283505	0.0218821	-0.343699	-0.335251	-0.69899	-0.55604	-0.304285	0.492399	0.758547	-1.04712	-0.668455	-0.79267
TCGA-KK-A8ID-01	1	8-other	-1.94732	-1.0381	-0.4076	-0.814279	-1.1016	-0.22043	-0.328708	-0.282889	-0.32687	-0.450508	-0.446825	-0.509428	-0.345719	0.212632	-0.144974	0.0469501		-3.3511	-1.05169	-2.43296	-3.2931	-1.03946	-1.04424	-1.00093	-1.53985	-1.56113	-1.2326	-1.70056	-1.36388	1.56763	-1.47961	0.0395662
TCGA-KK-A8IJ-01	1	8-other	-0.0900516	-0.374987	-0.416047	-0.11241	-0.188102	0.0878381	-0.0582274	-0.211349	-0.00172253	-0.234568	-0.559552	-0.0882368	-0.0744823	0.0843747	-0.0446648	-0.0224719		-1.50272	-1.07128	-0.533465	-0.704264	0.0395116	-0.151169	-0.756272	-0.127858	-0.93128	-1.51212	-0.378803	-0.382503	0.612927	-0.72084	-0.185959
TCGA-M7-A721-01	1	8-other	-0.030603	0.161111	-0.0730466	0.209342	0.296927	0.155409	0.23088	0.197412	0.213192	0.10631	0.156462	0.264183	0.306109	0.262857	0.223675	-0.0153366		-0.00839569	-0.275619	0.337303	0.670309	0.276016	0.803402	0.641658	0.805436	0.0629841	0.263334	0.72714	0.994541	1.94148	1.30895	-0.16278
TCGA-V1-A8MG-01	1	8-other	0.357453	0.0868819	0.0659399	0.261861	-0.0226992	0.0374272	-0.152273	0.207702	-0.115852	0.062957	0.357219	0.0842598	0.0659948	-0.0765419	0.12143	0.0536496		-0.215303	0.04679	0.479439	-0.235512	-0.136932	-0.461686	0.676847	-0.623478	-0.0634658	0.76114	0.162516	0.125767	-0.584875	0.535546	0.06133
TCGA-V1-A8ML-01	1	8-other	0.405298	0.0216272	-0.357796	-0.620338	-0.52716	0.0372516	-0.131013	-0.104159	0.000969833	-0.40256	-0.204691	0.179146	-0.0945225	-0.0446299	0.0753314	-0.00199031		-0.397194	-0.936157	-1.90809	-1.66515	-0.137547	-0.39149	-0.38969	-0.116166	-1.42127	-0.632194	0.460283	-0.455012	-0.347334	0.186841	-0.119423
TCGA-VN-A88P-01	1	8-other	-0.437426	-0.182797	-0.285783	-0.369665	-0.615984	0.290157	-0.0959039	0.231581	0.0305443	-0.408422	-0.0614159	-0.041206	0.130979	-0.146151	-0.109379	0.0793948		-0.967007	-0.769106	-1.22968	-1.91688	0.747649	-0.275569	0.758513	0.0122651	-1.43837	-0.276924	-0.231214	0.360891	-1.10302	-1.21035	0.144966
TCGA-WW-A8ZI-01	1	8-other	-1.48974	-0.277903	-0.509769	-0.350301	-0.432641	-0.219686	-0.0613765	0.185891	-0.345423	-0.651661	-0.315449	-0.18264	0.0313099	0.168318	-0.0344495	-0.1431		-1.23211	-1.28869	-1.17728	-1.39729	-1.03686	-0.161567	0.602256	-1.62042	-2.14784	-0.906835	-0.675054	0.000270715	1.23777	-0.643569	-0.577834
TCGA-XJ-A83H-01	1	8-other	-0.359304	-0.0963268	-0.0272899	-0.304572	0.165671	0.105653	-0.181897	-0.269324	-0.14054	0.0104429	-0.30943	-0.0229549	0.210149	0.0702888	0.00478003	-0.205121		-0.72598	-0.169477	-1.05352	0.29833	0.101865	-0.559499	-0.954541	-0.73069	-0.216637	-0.891909	-0.173939	0.647342	0.508078	-0.346827	-0.779316
TCGA-YJ-A8SW-01	1	8-other	-1.92529	-0.195778	-0.679396	-0.26869	0.265461	-0.313056	-0.205857	-0.515878	-0.239042	-0.393297	-0.660515	-0.299537	0.876787	-0.105647	-0.0351952	0.125032		-1.00319	-1.68218	-0.956411	0.581133	-1.36366	-0.638609	-1.79773	-1.15845	-1.39426	-1.76248	-1.04189	3.05935	-0.801523	-0.64921	0.293223
TCGA-YL-A8S9-01	1	8-other	-2.74551	-0.609341	-1.27078	-0.353778	-0.787452	-0.389861	-0.288471	-0.450479	-0.444909	-0.768193	-1.12478	-0.851147	-0.00755776	0.0476108	-0.361776	-0.767437		-2.15596	-3.05403	-1.18669	-2.40282	-1.63249	-0.911384	-1.57407	-2.05245	-2.48774	-2.91368	-2.77292	-0.140359	0.339271	-3.11955	-2.60607
TCGA-YL-A8SQ-01	1	8-other	-0.18468	-0.108913	-0.288224	0.427951	0.0855417	-0.0137313	0.271593	0.559281	0.0979162	-0.203821	-0.0474034	0.122571	0.047996	-0.0643018	0.0359124	-0.141849		-0.761064	-0.774769	0.928933	0.0712423	-0.315992	0.937826	1.87922	0.304836	-0.841596	-0.242178	0.282742	0.0606438	-0.493765	-0.111334	-0.573768
TCGA-YL-A8SR-01	1	8-other	0.69736	-0.412801	-0.240906	-0.0315766	-0.114859	0.124203	0.0318271	-0.111829	-0.112763	-0.181663	-0.0729078	0.0904828	0.0406212	-0.151323	-0.0519717	0.0105478		-1.60812	-0.665005	-0.314702	-0.496693	0.166791	0.146172	-0.41592	-0.610066	-0.776967	-0.30542	0.182044	0.0339604	-1.14152	-0.776111	-0.0786912
TCGA-2A-A8VT-01	2	1-ERG	-1.11141	0.199369	-0.470766	-0.17738	0.114917	0.000105105	-0.164203	-0.162633	-0.0941786	-0.136653	-0.245083	-0.246894	0.209617	0.0961281	-0.051557	0.0165226		0.0982458	-1.19822	-0.709293	0.154492	-0.267564	-0.501078	-0.589666	-0.52936	-0.645682	-0.732353	-0.87669	0.645416	0.700415	-0.772975	-0.0592814
TCGA-2A-A8VV-01	2	1-ERG	0.66594	0.188498	-0.574591	-0.351809	-0.340013	-0.238454	-0.602272	0.0775312	-0.344253	-0.44627	-0.328818	-0.377369	-0.227279	-0.0820093	-0.065884	0.0579355		0.0679433	-1.43906	-1.18136	-1.13478	-1.10255	-1.94749	0.231675	-1.61534	-1.54877	-0.939986	-1.28614	-0.935347	-0.625572	-0.881347	0.0752535
TCGA-CH-5739-01	2	1-ERG	-0.13611	0.435538	-0.240888	-0.030846	0.6124	-0.29139	-0.136403	-0.101041	0.0165818	0.044089	0.00427312	-0.163594	0.201979	-0.143483	-0.121419	-0.198		0.756544	-0.664964	-0.312725	1.56436	-1.28783	-0.409287	-0.379027	-0.0483689	-0.118499	-0.114039	-0.615283	0.617779	-1.08316	-1.30143	-0.756182
TCGA-CH-5740-01	2	1-ERG	-0.819284	0.424453	-0.206491	0.187507	0.215324	-0.2685	-0.207718	-0.0320134	0.144338	-0.00822379	-0.127811	-0.122035	0.161483	0.0406616	0.0720576	-0.291238		0.725647	-0.585173	0.278212	0.439045	-1.20771	-0.644754	-0.142958	0.50643	-0.271084	-0.441559	-0.484866	0.471258	0.287544	0.162078	-1.05908
TCGA-CH-5741-01	2	1-ERG	-1.58445	0.428751	-0.623895	-0.274691	-0.144147	0.190444	-0.461028	0.0314147	-0.290997	-0.434027	-0.522943	-0.333556	-0.133751	0.0211992	-0.0859881	-0.467055		0.737627	-1.55343	-0.972651	-0.579694	0.398642	-1.48113	0.0739611	-1.38407	-1.51306	-1.42135	-1.14865	-0.596947	0.142673	-1.03342	-1.63024
TCGA-CH-5744-01	2	1-ERG	-0.824635	0.624586	0.153828	-0.178013	0.666616	0.248387	0.0387675	0.0784407	0.226077	0.353423	-0.0211397	0.332812	-0.238856	0.1621	0.108264	0.0662563		1.2835	0.250664	-0.711008	1.718	0.60145	0.169087	0.234786	0.861391	0.783759	-0.177054	0.942509	-0.977234	1.19148	0.435955	0.102284
TCGA-CH-5752-01	2	1-ERG	-0.388825	0.183849	-0.63767	0.113273	0.284899	-0.796692	-0.135129	-0.04888	-0.183639	-0.289079	-0.479108	-0.40255	-0.0261947	-0.320938	-0.139274	-0.00767638		0.0549838	-1.58538	0.0773106	0.636219	-3.05644	-0.40508	-0.20064	-0.917853	-1.09028	-1.31265	-1.36516	-0.207791	-2.40407	-1.43649	-0.137894
TCGA-CH-5754-01	2	1-ERG	-0.0122485	0.808566	0.496312	0.139544	0.848171	0.299881	0.668624	0.405103	0.550057	0.661021	0.792629	0.569768	0.0889569	0.326139	0.132279	0.276711		1.79633	1.04513	0.148406	2.23253	0.781686	2.24874	1.35194	2.26831	1.68095	1.8408	1.68611	0.208847	2.41253	0.617604	0.785971
TCGA-CH-5764-01	2	1-ERG	0.0143924	0.656624	-0.0647129	0.0847069	0.265036	-0.187716	-0.277961	-0.0964445	-0.313626	0.13004	0.0486935	-0.233012	-0.393578	-0.322441	-0.223492	-0.165065		1.3728	-0.256287	0	0.579929	-0.924958	-0.876681	-0.363306	-1.48234	0.132199	-0.00389243	-0.833127	-1.53704	-2.41525	-2.07353	-0.649189
TCGA-CH-5765-01	2	1-ERG	-0.202787	0.336935	-0.345078	0.0762978	0.176487	-0.359199	-0.363906	-0.121429	-0.13638	0.0679536	-0.430206	-0.368875	-0.103122	-0.0997606	-0.113066	-0.146175		0.481699	-0.906655	-0.0227579	0.328982	-1.52517	-1.16045	-0.448751	-0.712626	-0.0488917	-1.19139	-1.25949	-0.486127	-0.757706	-1.23824	-0.587823
TCGA-CH-5768-01	2	1-ERG	-0.962579	0.15312	-0.358526	-0.258713	-0.0737857	-0.308823	-0.176329	-0.150406	-0.12352	-0.174231	-0.290904	-0.216241	-0.442303	0.0735334	-0.100572	-0.360103		-0.0306711	-0.93785	-0.929407	-0.380291	-1.34884	-0.541114	-0.547851	-0.656779	-0.755291	-0.845972	-0.780497	-1.71334	0.532229	-1.14373	-1.28279
TCGA-CH-5769-01	2	1-ERG	-0.656167	0.304248	0.280297	-0.415623	-0.0901858	-0.0152261	0.0682173	0.140751	0.0515716	0.287563	0.127133	-0.0171152	-0.35506	0.099875	0.0340513	0.29089		0.390584	0.544038	-1.35406	-0.426769	-0.321224	0.266324	0.447883	0.103578	0.591659	0.190609	-0.155613	-1.39768	0.728306	-0.125412	0.832032
TCGA-CH-5790-01	2	1-ERG	0.135658	0.369793	0.129501	-0.125295	0.119491	-0.0900497	-0.25635	-0.103086	-0.0387573	0.29836	-0.213879	-0.359753	-0.245888	-0.0630731	-0.0223399	-0.000147822		0.573285	0.194234	-0.568336	0.167454	-0.583115	-0.805326	-0.386018	-0.288686	0.623152	-0.654978	-1.23086	-1.00268	-0.484618	-0.551969	-0.113437
TCGA-CH-5791-01	2	1-ERG	-0.606797	0.24928	-0.0458318	-0.111553	0.283371	0.00378319	-0.188435	-0.204608	-0.186811	0.272207	0.023663	-0.279381	-0.625866	0.119452	-0.0608643	-0.268282		0.237366	-0.212489	-0.531146	0.631889	-0.25469	-0.581086	-0.733215	-0.931626	0.54687	-0.0659591	-0.978641	-2.3775	0.874028	-0.843377	-0.984502
TCGA-CH-5794-01	2	1-ERG	-0.787293	0.459478	-0.142752	-0.321551	0.41654	0.0954326	-0.0066806	0.0609817	0.0457158	-0.0155253	-0.0556496	-0.21409	-0.0490511	0.141845	0.0634229	0.0400426		0.823276	-0.437316	-1.09947	1.00929	0.066093	0.0190274	0.175078	0.0781489	-0.292381	-0.262626	-0.773748	-0.290489	1.04072	0.0967624	0.0171263
TCGA-EJ-5495-01	2	1-ERG	0.830548	0.797838	0.565131	0.564534	0.530534	0.148206	0.0180544	0.208905	0.220159	0.495237	0.618352	0.31764	0.249508	0.079431	0.201537	0.293761		1.76642	1.20477	1.29857	1.33235	0.250806	0.100697	0.680964	0.835693	1.1974	1.40865	0.894895	0.78975	0.576128	1.14149	0.841361
TCGA-EJ-5496-01	2	1-ERG	-0.166361	0.611188	-0.353894	-0.183649	-0.0126625	-0.334253	-0.493411	-0.487366	-0.256171	-0.0974668	-0.537814	-0.451162	-0.119354	-0.137243	-0.0171546	-0.314504		1.24615	-0.927106	-0.72626	-0.207068	-1.43785	-1.58805	-1.70022	-1.23283	-0.531386	-1.45822	-1.51771	-0.544857	-1.03671	-0.512746	-1.13466
TCGA-EJ-5499-01	2	1-ERG	0.182601	-0.0602798	0.296347	-0.277993	-0.164604	-0.162305	-0.266624	-0.178405	-0.178136	0.249279	0.0697091	-0.314852	-0.183823	0.0824389	-0.0906201	0.143979		-0.625502	0.581269	-0.981586	-0.63767	-0.836016	-0.839249	-0.643603	-0.893958	0.479995	0.0482188	-1.08995	-0.778117	0.598518	-1.06846	0.354776
TCGA-EJ-5521-01	2	1-ERG	0.159224	0.42832	0.525642	-0.439446	0.166085	0.591921	0.525447	0.577304	0.62277	0.594858	0.358393	0.381776	0.385673	0.298849	0.373194	0.305073		0.736426	1.11317	-1.41853	0.299501	1.80386	1.776	1.94085	2.58408	1.48797	0.764051	1.09616	1.28241	2.20939	2.43995	0.878109
TCGA-EJ-5524-01	2	1-ERG	0.455045	0.496004	0.208869	0.137322	0.218533	-0.117928	-0.248398	0.141488	0.0120867	0.440265	0.260549	0.00674052	-0.131294	-0.0683716	-0.0292585	0.104157		0.925089	0.378346	0.142394	0.448139	-0.680694	-0.779073	0.450403	-0.0678897	1.03706	0.521432	-0.0807508	-0.588057	-0.524058	-0.604303	0.22541
TCGA-EJ-5525-01	2	1-ERG	-0.44701	0.35596	0.212837	0.409905	0.379854	0.0927521	0.0121432	0.172843	-0.323786	0.175017	0.0406867	-0.252717	-0.212657	-0.437863	-0.221697	0.0974932		0.534729	0.387549	0.880095	0.905322	0.0567109	0.0811796	0.557635	-1.52646	0.263387	-0.0237465	-0.894966	-0.882444	-3.27441	-2.05995	0.203761
TCGA-EJ-5526-01	2	1-ERG	0.369953	0.370922	0.355191	0.619518	0.247605	-0.070537	-0.186355	-0.0228648	0.0301806	0.428862	0.132363	0.0181396	-0.319196	-0.0967083	0.113721	-0.0338041		0.576433	0.717769	1.44738	0.530529	-0.514819	-0.574218	-0.11167	0.0106853	1.0038	0.203579	-0.0449788	-1.26792	-0.734986	0.477228	-0.222773
TCGA-EJ-5527-01	2	1-ERG	0.216789	0.567201	0.371738	0.478806	0.475875	0.00651888	-0.0586955	-0.290182	0.0340097	0.493385	0.279965	0.0842062	-0.128795	-0.115278	-0.0182848	0.000406043		1.12354	0.756155	1.06656	1.17745	-0.245115	-0.152714	-1.02587	0.0273138	1.192	0.569578	0.162347	-0.579016	-0.873213	-0.521295	-0.111638
TCGA-EJ-5530-01	2	1-ERG	-0.0119745	0.635957	0.000723448	0.144363	0.120729	0.101373	-0.122122	0.314128	0.173812	0.241308	-0.012661	0.122923	-0.234327	0.0708948	0.0862585	0.184049		1.31519	-0.104494	0.161449	0.170963	0.0868835	-0.362137	1.04082	0.634422	0.456745	-0.15603	0.283846	-0.960847	0.512588	0.269497	0.484947
TCGA-EJ-5542-01	2	1-ERG	0.153322	0.365342	-0.0826933	0.334926	0.269866	-0.165123	-0.396051	-0.499656	-0.199198	0.170376	-0.115984	-0.176704	-0.342205	-0.0249237	0.0176253	-0.156109		0.560879	-0.297997	0.677177	0.593617	-0.84588	-1.26659	-1.74225	-0.98542	0.249851	-0.412232	-0.656427	-1.35117	-0.200648	-0.249662	-0.620097
TCGA-EJ-7314-01	2	1-ERG	-0.603335	-0.129723	-0.19137	-0.364628	0.185832	0.0508763	-0.378898	-0.470239	-0.301503	-0.0366992	-0.43463	-0.444957	-0.276072	0.0875235	-0.0737863	-0.00677855		-0.819069	-0.550095	-1.21605	0.355464	-0.0898587	-1.20995	-1.64165	-1.42969	-0.354141	-1.20236	-1.49824	-1.11189	0.636366	-0.941122	-0.134978
TCGA-EJ-7315-01	2	1-ERG	-0.61734	0.213814	0.288717	0.0346672	0.327846	-0.00670602	0.326327	0.358978	0.364964	0.454855	0.283396	0.209238	0.0389919	0.133825	-0.0420977	0.372116		0.138508	0.563569	-0.135424	0.757933	-0.291403	1.11855	1.1942	1.46453	1.07961	0.578085	0.554715	0.0280656	0.981017	-0.701422	1.0959
TCGA-EJ-7321-01	2	1-ERG	-1.25277	0.464543	-0.433693	-0.496426	-0.234117	-0.526572	-0.713479	-0.376243	-0.230756	-0.243875	-0.343927	-0.388507	-0.289498	0.0706358	-0.187049	-0.15133		0.837393	-1.11222	-1.57274	-0.834671	-2.11099	-2.31467	-1.32019	-1.12246	-0.958425	-0.97745	-1.32109	-1.16046	0.51066	-1.79787	-0.604569
TCGA-EJ-7327-01	2	1-ERG	-0.0255392	0.688574	0.26447	0.306372	0.497393	0.193981	0.0373934	-0.087121	0.108148	0.397091	0.242613	0.0707603	-0.268134	0.0726248	-0.0318352	0.307391		1.46186	0.507324	0.599899	1.23843	0.411023	0.16455	-0.331421	0.349267	0.911129	0.476957	0.120152	-1.08317	0.525466	-0.623794	0.885638
TCGA-EJ-7783-01	2	1-ERG	0.861014	0.563297	0.213015	0.472125	0.530343	-0.275861	-0.132603	-0.220888	-0.0780608	0.455661	0.55529	-0.0663857	-0.150379	-0.0381733	0.00961794	0.282858		1.11266	0.387963	1.04848	1.33181	-1.23348	-0.396741	-0.788893	-0.459366	1.08196	1.25228	-0.310231	-0.657111	-0.299274	-0.310232	0.805939
TCGA-EJ-7784-01	2	1-ERG	-1.16971	0.343696	-0.289599	-0.000544457	0.0547828	-0.304755	-0.350827	-0.585147	-0.145792	-0.015094	-0.206884	-0.15524	-0.446335	0.177622	-0.0392388	-0.271856		0.500544	-0.777959	-0.230719	-0.0159284	-1.33461	-1.11727	-2.03463	-0.753499	-0.291123	-0.637634	-0.589068	-1.72793	1.30703	-0.679797	-0.996114
TCGA-EJ-8469-01	2	1-ERG	-1.21566	0.252289	-0.167344	-0.047723	0.0457395	-0.123516	-0.104982	0.0326389	-0.164947	0.174203	-0.477551	-0.377193	-0.759018	-0.0841986	-0.187441	-0.318738		0.245754	-0.494363	-0.358399	-0.0415571	-0.70025	-0.305542	0.0781476	-0.836681	0.261015	-1.30879	-1.28559	-2.85927	-0.641869	-1.80084	-1.14842
TCGA-EJ-8472-01	2	1-ERG	0.565681	-0.396373	-0.0809638	0.146387	-0.407215	-0.0496703	-0.387938	0.150104	-0.185626	-0.183776	-0.111398	-0.28261	-0.510661	-0.0939273	-0.168731	-0.047702		-1.56233	-0.293985	0.166926	-1.32523	-0.441783	-1.2398	0.47987	-0.926481	-0.783129	-0.400862	-0.988774	-1.96067	-0.714285	-1.6593	-0.267922
TCGA-EJ-A65F-01	2	1-ERG	0.0804892	-0.148586	-0.12425	0.0872997	-0.0923915	-0.173634	-0.381658	-0.305514	-0.246227	-0.0698237	-0.0825151	-0.132081	-0.294588	-0.198463	-0.0258904	-0.135425		-0.871648	-0.394396	0.00701691	-0.43302	-0.87567	-1.21907	-1.0783	-1.18965	-0.450757	-0.329243	-0.516393	-1.17888	-1.49241	-0.578826	-0.552902
TCGA-EJ-A7NF-01	2	1-ERG	-0.554882	0.234451	-0.728375	0.113838	-0.381399	0.637756	0.551439	0.366949	0.363919	-0.562548	-0.391559	0.500842	-0.223066	-0.0787905	-0.0386997	-0.360913		0.196032	-1.7958	0.0788384	-1.25207	1.96428	1.86182	1.22146	1.45999	-1.88792	-1.09556	1.46981	-0.920104	-0.601613	-0.675718	-1.28542
TCGA-G9-6342-01	2	1-ERG	0.623588	0.557352	-0.116172	-0.0119446	-0.0122125	0.178057	-0.11856	-0.12655	0.054319	0.00429112	0.118509	0.0387836	-0.0293081	0.094423	0.0708975	0.236033		1.09609	-0.375657	-0.261571	-0.205793	0.355288	-0.350373	-0.466264	0.115509	-0.234581	0.169225	0.0198051	-0.219055	0.687723	0.153302	0.653825
TCGA-G9-6361-01	2	1-ERG	0.877048	0.116423	-0.279866	-0.352549	-0.183548	-0.00505952	0.0287383	0.184369	-0.00265361	-0.185481	0.296246	-0.0652217	0.0824969	-0.072806	-0.0311118	0.253189		-0.132961	-0.755382	-1.18336	-0.691357	-0.28564	0.135973	0.59705	-0.131901	-0.788104	0.609949	-0.306578	0.185474	-0.557066	-0.618322	0.709558
TCGA-G9-6363-01	2	1-ERG	-0.299629	-0.00698297	0.0741367	-0.200256	-0.725036	0.108003	-0.206017	0.172358	-0.14265	0.051645	-0.220885	-0.215187	-0.0747153	-0.149978	0.120772	-0.397808		-0.476942	0.0658042	-0.771205	-2.22593	0.110092	-0.639138	0.555975	-0.739854	-0.0964604	-0.67235	-0.77719	-0.383346	-1.1315	0.530562	-1.40528
TCGA-G9-6377-01	2	1-ERG	-0.572054	0.00507056	0.0822328	-0.503749	-0.170774	0.219227	-0.0614296	-0.161285	0.200395	-0.00729517	-0.132566	0.0331401	-0.264516	0.166132	-0.04403	0.022376		-0.443344	0.0845849	-1.59256	-0.655156	0.499385	-0.161742	-0.585057	0.749863	-0.268375	-0.453351	0.0020947	-1.07008	1.22149	-0.716038	-0.0402659
TCGA-HC-7077-01	2	1-ERG	-2.42807	0.0718015	-1.27763	-0.848231	0.00284641	-0.14718	-0.353131	-0.534838	-0.173833	-0.857729	-0.859406	-0.243427	-0.120918	0.0995869	-0.130952	-0.292551		-0.257338	-3.06992	-2.52484	-0.163116	-0.783078	-1.12488	-1.86257	-0.875268	-2.7489	-2.25565	-0.865811	-0.550517	0.726161	-1.37354	-1.06334
TCGA-HC-7081-01	2	1-ERG	0.23218	0.795861	0.662298	0.567423	0.97304	0.122355	0.489726	0.298179	0.598512	0.772321	0.835599	0.718395	0.0470953	-0.109992	0.26336	0.3511		1.76091	1.43017	1.30639	2.58641	0.160324	1.65806	0.986272	2.47874	2.00559	1.94735	2.15252	0.0573849	-0.833865	1.60914	1.02763
TCGA-HC-7209-01	2	1-ERG	-0.731123	0.679286	0.217652	-0.0506969	0.624223	-0.016508	0.112481	0.244137	0.25426	0.321967	0.0450496	0.125481	0.163761	0.220951	0.15983	0.0708397		1.43597	0.398719	-0.366448	1.59787	-0.325711	0.412475	0.801454	0.98378	0.692009	-0.012928	0.291875	0.4795	1.62955	0.826012	0.117174
TCGA-HC-7212-01	2	1-ERG	-0.744578	0.755557	0.0696583	-0.26684	0.64751	0.0280169	-0.161466	0.225046	0.0488361	0.547416	-0.162497	-0.0442669	-0.222779	-0.0668314	-0.00190872	-0.158536		1.64857	0.0554156	-0.951404	1.66386	-0.169869	-0.492041	0.736163	0.0916995	1.34959	-0.527568	-0.240819	-0.919065	-0.512593	-0.397422	-0.627979
TCGA-HC-7230-01	2	1-ERG	-0.984327	0.287654	-0.991771	-0.642232	-0.17465	-0.0295549	-0.15428	-0.245816	-0.0390299	-0.372675	-0.861159	-0.363848	-0.440939	0.068155	-0.187845	-0.0380093		0.344332	-2.4068	-1.96734	-0.666139	-0.371377	-0.468314	-0.874145	-0.28987	-1.33411	-2.26	-1.24371	-1.7084	0.492194	-1.80389	-0.236434
TCGA-HC-7231-01	2	1-ERG	-1.28372	0.440814	0.0708674	0.0677792	0.430481	0.0245712	-0.0268227	0.0705014	0.130235	0.195769	-0.0089573	-0.0813761	-0.127953	0.151577	0.14676	-0.0215071		0.77125	0.0582203	-0.0458121	1.0488	-0.181929	-0.0474775	0.207634	0.445183	0.323917	-0.146846	-0.357273	-0.575968	1.11316	0.727146	-0.182825
TCGA-HC-7232-01	2	1-ERG	0.270258	0.0745761	-0.142191	0.31817	-0.0396713	0.0284815	-0.219579	-0.134731	-0.105163	0.0294061	-0.147332	-0.118226	0.170251	0.0855605	0.0579139	0.248355		-0.249604	-0.436014	0.631828	-0.283611	-0.168243	-0.683917	-0.494244	-0.577063	-0.161326	-0.489964	-0.472913	0.502981	0.621754	0.0550909	0.693854
TCGA-HC-7744-01	2	1-ERG	-0.984124	0.515324	-0.506299	-0.628118	-0.081822	-0.125082	-0.0799337	-0.00801333	0.0531911	-0.14863	-0.310021	-0.281881	-0.256159	-0.00499913	0.00330002	0.0435852		0.97894	-1.28064	-1.92914	-0.403066	-0.705731	-0.222839	-0.0608794	0.110612	-0.680617	-0.893374	-0.986486	-1.03984	-0.0523375	-0.358022	0.0286348
TCGA-HC-7748-01	2	1-ERG	0.113793	1.0498	0.227267	0.271611	0.726805	0.0765494	-0.0124434	-0.162323	0.0661162	0.410575	0.389883	0.141269	-0.0407244	0.144421	0.0752367	0.157405		2.46873	0.421023	0.505826	1.88858	0	0	-0.588604	0.16674	0.950457	0.842136	0.341418	-0.260362	1.05989	0.186125	0.398391
TCGA-HC-7821-01	2	1-ERG	-1.0025	0.164123	0.023309	0.293801	0.368103	0.386451	0.274691	0.332018	0.178771	0.270293	0.197242	0.210606	0.0249911	-0.103538	0.0910867	-0.12371		0	-0.0521015	0.565879	0.872019	1.08469	0.948056	1.102	0.655956	0.541288	0.364454	0.559008	-0.0225916	-0.785823	0.306018	-0.514843
TCGA-HC-8213-01	2	1-ERG	-1.54751	0.0292857	-0.828425	-0.749438	-0.213778	-0.206564	-0.566344	-0.279448	-0.44216	-0.687756	-0.816993	-0.72398	-0.181715	-0.167262	-0.274834	-0.932583		-0.375847	-2.02788	-2.25747	-0.77703	-0.990927	-1.82886	-0.989162	-2.04051	-2.25313	-2.15048	-2.37386	-0.77049	-1.26016	-2.4619	-3.14256
TCGA-HC-8257-01	2	1-ERG	-0.84723	0.588272	-0.33559	0.222415	-0.266552	-0.103869	-0.121164	0.0764253	-0.0602485	-0.291041	-0.0929071	-0.180366	0.15415	-0.0671485	-0.0588568	-0.370962		1.18228	-0.884646	0.372685	-0.926591	-0.631485	-0.358973	0.227893	-0.382014	-1.096	-0.355011	-0.667918	0.444726	-0.514954	-0.828192	-1.31807
TCGA-HC-8262-01	2	1-ERG	-0.194737	0.205695	0.15445	-0.265101	-0.0824081	-0.155098	-0.538488	0.101885	-0.352379	0.123503	-0.138607	-0.378182	-0.17634	-0.0712173	-0.0242208	-0.10557		0.115879	0.252108	-0.946695	-0.404727	-0.810791	-1.73688	0.314962	-1.65063	0.113135	-0.46833	-1.28869	-0.751043	-0.545241	-0.566197	-0.455913
TCGA-HC-A48F-01	2	1-ERG	-0.792789	0.0770474	-0.731499	0.66219	-0.369667	0.812061	0.359884	0.0436236	0.283066	-0.204797	-0.32214	0.572204	-0.317309	-0.198634	0.0317583	-0.235125		-0.242715	-1.80304	1.56286	-1.21882	2.57437	1.22935	0.115714	1.10887	-0.844443	-0.923426	1.69375	-1.26109	-1.49368	-0.142756	-0.876787
TCGA-HC-A632-01	2	1-ERG	-0.372585	-0.317468	0.0529843	0.253993	-0.477556	-0.103815	-0.095671	0.204865	-0.107437	-0.111713	0.10816	-0.196679	-0.331245	0.025959	-0.306554	-0.0783713		-1.34239	0.0167366	0.458143	-1.52458	-0.631294	-0.2748	0.667145	-0.586938	-0.572938	0.143563	-0.719111	-1.31151	0.178103	-2.70183	-0.367555
TCGA-HC-A76X-01	2	1-ERG	-0.761687	0.184528	-0.556455	-0.357755	0.0330745	-0.102616	-0.358395	0.0170329	-0.142296	-0.21387	-0.689764	-0.402813	-0.178307	0.00677562	-0.0274754	-0.324403		0.0568772	-1.39699	-1.19745	-0.0774499	-0.6271	-1.14226	0.0247766	-0.738315	-0.870909	-1.835	-1.36599	-0.758159	0.0353092	-0.590815	-1.16682
TCGA-HI-7171-01	2	1-ERG	-0.852913	0.0670173	-0.23995	-0.231002	-0.447991	-0.0612186	-0.291741	-0.000789939	-0.129152	-0.143658	-0.0741731	-0.19809	-0.531488	-0.00435724	-0.225653	-0.198459		-0.270674	-0.662788	-0.854414	-1.44079	-0.482203	-0.922179	-0.0361761	-0.681236	-0.666115	-0.308557	-0.723536	-2.03603	-0.0475595	-2.08988	-0.757674
TCGA-J4-8198-01	2	1-ERG	0.378495	0.266525	-0.276684	0.383709	-0.144729	-0.00721214	-0.271158	-0.103921	-0.0723465	-0.462659	0.154693	-0.140074	0.0459238	-0.0897272	0.0911566	0.0355204		0.285436	-0.748	0.809198	-0.581346	-0.293175	-0.854219	-0.388876	-0.434551	-1.59657	0.258948	-0.541475	0.0531464	-0.683021	0.306547	0.00243514
TCGA-J4-A6M7-01	2	1-ERG	0.457456	0.364586	-0.466831	-0.081564	-0.123224	-0.0655608	-0.342854	-0.0237603	-0.111459	-0.265954	-0.463508	-0.258595	-0.173349	-0.0888215	-0.112661	-0.040703		0.558772	-1.18909	-0.449985	-0.5204	-0.497401	-1.09094	-0.114733	-0.604404	-1.02283	-1.27397	-0.913409	-0.740221	-0.676279	-1.23518	-0.245185
TCGA-J4-A83I-01	2	1-ERG	-1.22162	0.29949	-0.0836415	-0.211997	0.123366	0.329675	-0.0561322	0.097665	0.0160808	0.171784	0.14096	0.0628446	-0.391012	0.200495	-0.0299536	-0.0379763		0.377324	-0.300196	-0.80298	0.178436	0.885967	-0.144251	0.300531	-0.0505448	0.253959	0.224895	0.0953118	-1.52776	1.47728	-0.609561	-0.236327
TCGA-J4-A83N-01	2	1-ERG	-0.816922	0.103664	-0.543236	-0.659121	-0.103604	0.0616207	-0.244035	-0.121573	-0.128682	-0.43669	-0.43523	-0.204363	-0.0141758	0.0984644	-0.0958346	-0.318727		-0.168524	-1.36633	-2.01304	-0.464796	-0.0522523	-0.764665	-0.449243	-0.679195	-1.52082	-1.20385	-0.743224	-0.164304	0.717806	-1.1079	-1.14838
TCGA-J9-A52B-01	2	1-ERG	-0.0526385	0.228689	-0.407403	0.299247	-0.470611	0.342549	-0.0430275	0.398821	0.0803827	-0.269775	-0.14087	0.118217	-0.140605	0.000631673	-0.0139464	0.13641		0.179972	-1.05123	0.580616	-1.50489	0.931028	-0.100982	1.33046	0.228695	-1.03397	-0.473943	0.269079	-0.621748	-0.010424	-0.488479	0.330186
TCGA-J9-A8CK-01	2	1-ERG	0.333233	0.0900947	0.0768823	0.0151645	0.0291037	0.106387	0.120601	-0.0611744	0.525317	0.141788	0.518966	0.232403	-0.166833	-0.0671452	0.0636844	0.125061		-0.206347	0.0721732	-0.188205	-0.0887031	0.104433	0.439285	-0.242686	2.16088	0.166467	1.16221	0.62741	-0.716642	-0.51493	0.09874	0.293318
TCGA-J9-A8CM-01	2	1-ERG	0.514279	0.209876	0.135202	0.265931	0.099071	0.0165274	0.158856	0.438532	0.0123985	0.0219421	0.481301	0.158384	0.0165775	-0.17665	-0.0827	0.149215		0.127532	0.207458	0.490453	0.109584	-0.210084	0.565592	1.46627	-0.0665354	-0.183097	1.06882	0.395129	-0.0530336	-1.33005	-1.00855	0.371785
TCGA-KC-A4BV-01	2	1-ERG	-0.129641	0.118806	-0.177305	0.504133	-0.0752666	0.118268	-0.250318	-0.0129394	-0.198967	-0.158002	0.0845131	-0.00137592	-0.490857	0.0155868	-0.135573	0.0385161		-0.126317	-0.517468	1.13511	-0.384488	0.146019	-0.785409	-0.0777262	-0.984415	-0.707954	0.0849272	-0.106221	-1.88902	0.100896	-1.4085	0.0121672
TCGA-KC-A7F6-01	2	1-ERG	0.340505	-0.157899	-0.0863633	-0.182248	-0.246552	-0.121267	-0.339903	-0.180237	-0.108458	-0.0731005	0.187998	-0.144954	-0.276183	0.0145983	-0.0519469	0.02677		-0.897606	-0.30651	-0.722468	-0.869911	-0.692378	-1.0812	-0.64987	-0.591372	-0.460315	0.341533	-0.55679	-1.11229	0.0935386	-0.775923	-0.0259913
TCGA-KK-A59Y-01	2	1-ERG	-1.26745	-0.0746678	-0.267562	-0.549274	-0.456816	-0.159375	-0.442045	-0.0759508	-0.195181	-0.207108	-0.313436	-0.281691	-0.46483	0.103067	-0.104451	-0.124828		-0.665608	-0.726839	-1.71576	-1.4658	-0.825762	-1.41845	-0.29322	-0.967977	-0.851186	-0.901842	-0.985888	-1.79485	0.752066	-1.17308	-0.518475
TCGA-KK-A6DY-01	2	1-ERG	-0.455907	0.382171	0.290535	0.104829	0.279513	0.0768945	-0.055523	-0.149686	0.0594649	0.320733	0.259528	0.035349	-0.202685	0.173494	0.111194	-0.092834		0.60779	0.567788	0.0544561	0.620957	0.00120768	-0.14224	-0.545387	0.137856	0.68841	0.518902	0.00902664	-0.846362	1.2763	0.458113	-0.414539
TCGA-KK-A6E1-01	2	1-ERG	-1.98274	0.234289	0.291962	-0.636957	0.177965	0.063719	0.079455	-0.297356	0.143354	0.509253	-0.426126	-0.00741268	-0.200517	-0.0885894	-0.031852	-0.0314855		0.195581	0.571098	-1.95306	0.333171	-0.044908	0.303429	-1.05041	0.502157	1.23828	-1.18127	-0.125165	-0.838519	-0.674552	-0.62392	-0.215241
TCGA-KK-A6E2-01	2	1-ERG	-1.86466	0.145727	-0.592814	-0.272629	-0.40443	-0.355077	-0.543366	-0.225468	-0.395721	-0.422244	-0.670523	-0.600777	-0.170182	-0.045246	-0.266531	-0.484689		-0.0512781	-1.48133	-0.96707	-1.31734	-1.51074	-1.75299	-0.804557	-1.83884	-1.47869	-1.78729	-1.98723	-0.728761	-0.35192	-2.39909	-1.68752
TCGA-KK-A6E6-01	2	1-ERG	-0.132079	0.217192	0.0558056	0.139161	0.0912407	0.167297	0.0333431	0.19785	0.111189	0.061195	0.00810262	0.0445735	0.192893	0.0616559	0.145388	-0.0948768		0.147924	0.0232811	0.14737	0.0873933	0.317626	0.151177	0.643156	0.362474	-0.0686051	-0.104543	0.0379745	0.584905	0.443817	0.716764	-0.421175
TCGA-KK-A7AU-01	2	1-ERG	-2.95263	0.124271	-0.586143	0.246393	-0.575183	1.14914	0.412003	0.49787	0.149673	-0.343886	-0.81132	0.450265	-0.283186	-0.181677	0.0617164	-0.361855		-0.111084	-1.46586	0.437576	-1.80125	3.75419	1.40143	1.6692	0.529597	-1.25013	-2.13642	1.31109	-1.13763	-1.36746	0.0838539	-1.28848
TCGA-KK-A7B4-01	2	1-ERG	-1.25796	0.241011	0.319576	-0.00028623	-0.106369	0.137853	0.17883	0.0958264	0.0378457	0.306966	-0.100007	-0.119126	-0.633501	0.0794125	-0.0568494	0.0115052		0.214317	0.635153	-0.23002	-0.472634	0.214569	0.631544	0.294244	0.0439723	0.648255	-0.372616	-0.475738	-2.40512	0.57599	-0.813007	-0.0755809
TCGA-KK-A8I5-01	2	1-ERG	-0.327559	-0.323012	0.026269	0.0890109	0.0575808	-0.0852577	-0.34931	0.0176987	-0.199233	-0.103465	0.147771	-0.290734	0.0371279	0.0177985	-0.0347076	-0.0195101		-1.35784	-0.0452353	0.0116479	-0.00799888	-0.566343	-1.11226	0.0270534	-0.985572	-0.548882	0.241785	-1.01427	0.0213211	0.11736	-0.645522	-0.176338
TCGA-KK-A8I6-01	2	1-ERG	-0.763405	0.181243	-0.0230626	-0.259635	-0.0877337	0.0394625	0.00911816	-0.0269306	0.147962	0.220191	-0.0140622	0.154618	-0.366682	0.154886	0.0778564	0.0347708		0.0477198	-0.159671	-0.931903	-0.41982	-0.129808	0.0711915	-0.125575	0.522167	0.39515	-0.159504	0.383309	-1.43973	1.13779	0.205941	0
TCGA-KK-A8I8-01	2	1-ERG	-1.11928	-0.305879	-0.403629	-0.452952	-0.757912	-0.0865722	-0.617702	-0.205194	-0.572607	-0.491713	-0.275925	-0.527491	-0.659126	-0.101902	-0.262199	-0.316385		-1.31009	-1.04248	-1.45508	-2.31911	-0.570943	-1.99843	-0.735221	-2.607	-1.68131	-0.80883	-1.75724	-2.49784	-0.773646	-2.36632	-1.14077
TCGA-KK-A8IA-01	2	1-ERG	-1.6679	-0.27144	-0.285968	-0.257766	-0.184538	-0.1624	0.00256219	-0.272133	-0.176971	0.00765318	-0.392906	-0.363549	-0.0674886	0.0255411	-0.132958	-0.269893		-1.21409	-0.769535	-0.926845	-0.694164	-0.83635	0.0495451	-0.964148	-0.888898	-0.224774	-1.0989	-1.24277	-0.357199	0.174992	-1.38871	-0.989737
TCGA-KK-A8IH-01	2	1-ERG	-1.52881	0.0815543	0.19143	-0.0548614	0.177748	-0.0418405	-0.192633	0.161778	-0.0151724	0.279012	0.132594	0.0105939	0.160932	-0.0439056	0.0711398	-0.338612		-0.230153	0.337891	-0.377718	0.332555	-0.414378	-0.594946	0.519792	-0.186265	0.566719	0.204151	-0.0686582	0.469264	-0.341942	0.155135	-1.21298
TCGA-KK-A8II-01	2	1-ERG	-2.58155	0.0271041	-0.58696	-0.594374	-0.0533764	-0.0334005	-0.461579	-0.0447294	-0.0880656	-0.2296	-0.784454	-0.424595	-0.464645	-0.141749	-0.133227	-0.287158		-0.381928	-1.46775	-1.83782	-0.322451	-0.384837	-1.48295	-0.186445	-0.502814	-0.916788	-2.0698	-1.43434	-1.79418	-1.07025	-1.39074	-1.04582
TCGA-V1-A8WS-01	2	1-ERG	-0.872638	0.11565	-0.735556	-0.396274	-0.516343	-0.306489	-0.562973	-0.205766	-0.335151	-0.708777	-0.327537	-0.36364	-0.474567	-0.138921	-0.228607	-0.29061		-0.135115	-1.81245	-1.30169	-1.6345	-1.34068	-1.81773	-0.737178	-1.57581	-2.31444	-0.936808	-1.24306	-1.83008	-1.0492	-2.11223	-1.05704
TCGA-V1-A8WW-01	2	1-ERG	-1.48569	0.0532258	0.332526	0.153669	0.344373	0.186327	0.227007	0.301404	0.231291	0.546829	0.350555	0.0344182	-0.257981	0.183918	0.215914	-0.113533		-0.309116	0.665194	0.186635	0.80477	0.384233	0.790613	0.9973	0.884034	1.34788	0.744616	0.00610571	-1.04643	1.35389	1.25025	-0.481781
TCGA-VN-A88K-01	2	1-ERG	-0.847174	-0.0573142	-0.354374	-0.339099	-0.681822	-0.0739822	-0.315192	0.208648	-0.105941	-0.388702	-0.298906	0.0939552	-0.00132625	-0.126473	-0.096947	-0.173573		-0.617236	-0.928219	-1.14696	-2.10346	-0.526877	-0.99961	0.680082	-0.580441	-1.38085	-0.865815	0.192941	-0.117812	-0.956544	-1.11632	-0.676829
TCGA-VN-A88L-01	2	1-ERG	0.699353	0.804882	0.678027	0.473963	-0.185902	1.3509	0.7191	1.27198	0.711287	0.438458	0.208852	0.927679	0.230406	0.0310581	0.345715	0.347165		1.78606	1.46666	1.05346	-0.698028	4.46036	2.4154	4.3166	2.96847	1.03179	0.393244	2.80928	0.720632	0.216059	2.23209	1.01485
TCGA-VN-A88Q-01	2	1-ERG	-0.756662	0.385137	-0.305939	-0.073914	0.0303137	0.0775543	0.0854287	0.489244	0.15847	-0.013513	-0.283797	0.033619	-0.0705607	0.0259477	-0.0326071	-0.064308		0.616057	-0.815863	-0.429281	-0.085274	0.00351698	0.323153	1.6397	0.567798	-0.286512	-0.82835	0.00359763	-0.368314	0.178019	-0.629633	-0.321869
TCGA-VP-A872-01	2	1-ERG	-0.530435	0.298117	0.413394	0.0122691	0.179538	0.661042	0.335938	0.262611	0.472818	0.547603	0.74422	0.354393	-0.07279	0.186404	0.412518	0.472579		0.373496	0.852784	-0.196041	0.337627	2.04579	1.15028	0.864633	1.93289	1.35014	1.72076	1.01023	-0.37638	1.3724	2.73741	1.42227
TCGA-VP-A875-01	2	1-ERG	-2.40383	-0.413831	-1.01431	-0.905729	-0.906602	-0.580068	-0.696628	-0.0235311	-0.420893	-0.846774	-0.664693	-0.633333	-0.744181	-0.0958105	-0.335666	-0.577885		-1.611	-2.45908	-2.68045	-2.74049	-2.29823	-2.25903	-0.113949	-1.94816	-2.71695	-1.77283	-2.08939	-2.80559	-0.728303	-2.92204	-1.99028
TCGA-VP-A876-01	2	1-ERG	-1.22831	0.00715045	-0.675057	-0.491322	-0.523486	-0.358322	-0.372781	0.199649	-0.22468	-0.365051	-0.634356	-0.521001	-0.196413	-0.0839934	-0.25578	-0.469356		-0.437547	-1.67211	-1.55893	-1.65474	-1.5221	-1.18976	0.649309	-1.09608	-1.31187	-1.69761	-1.73688	-0.82367	-0.640341	-2.31777	-1.63771
TCGA-VP-A87D-01	2	1-ERG	-1.15863	0.216484	-0.818024	-0.184621	-0.322613	0.0903411	-0.454073	-0.120868	-0.255086	-0.328486	-0.315766	-0.203576	-0.393592	-0.0146539	-0.0170459	-0.215208		0.145951	-2.00375	-0.728891	-1.08547	0.0482721	-1.45816	-0.446834	-1.22812	-1.20522	-0.90762	-0.740752	-1.53709	-0.124204	-0.511924	-0.812085
TCGA-VP-A87K-01	2	1-ERG	-1.67676	0.233036	-0.82746	-0.200505	-0.427352	0.117637	-0.179994	0.0897184	-0.209017	-0.430741	-0.588468	-0.226874	-0.322424	-0.0848648	-0.179479	-0.359051		0.192088	-2.02564	-0.771878	-1.3823	0.14381	-0.553215	0.273355	-1.02806	-1.50347	-1.58382	-0.813865	-1.2796	-0.646827	-1.74061	-1.27938
TCGA-XQ-A8TB-01	2	1-ERG	-0.543129	0.167145	-0.0716145	0.450249	0.385756	-0.197818	-0.169981	-0.236669	-0.0478657	-0.062916	0.337426	-0.119245	-0.0821134	0.0857781	-0.102213	0.0772231		0.00842394	-0.272297	0.989279	0.922048	-0.960315	-0.520155	-0.842864	-0.32824	-0.430609	0.71206	-0.476111	-0.410114	0.623374	-1.15615	0.137911
TCGA-YL-A8HL-01	2	1-ERG	-1.21322	-0.0449834	-0.291798	-0.262402	-0.376705	-0.231572	-0.404999	-0.166527	-0.177613	0.133999	-0.353329	-0.29096	-0.577966	-0.00506735	0.0813598	-0.199131		-0.582865	-0.78306	-0.939394	-1.23877	-1.07846	-1.29613	-0.602982	-0.891683	0.143747	-1.00076	-1.01498	-2.20419	-0.0528453	0.232442	-0.759856
TCGA-YL-A8SA-01	2	1-ERG	-2.02579	0.595751	-0.359477	-0.0456556	0.206964	0.828847	0.463282	0.337831	0.501594	0.00692579	-0.362112	0.689223	-0.101198	0.138371	-0.026343	-0.298468		1.20312	-0.940057	-0.352805	0.415352	2.63312	1.57074	1.12188	2.05786	-0.226896	-1.02254	2.06097	-0.479166	1.01486	-0.58225	-1.08256
TCGA-YL-A8SF-01	2	1-ERG	-0.46756	0.0989587	0.140815	0.175141	-0.00647647	-0.291095	-0.167024	-0.400886	-0.0655199	-0.0597734	0.514881	-0.172534	-0.23869	0.107947	-0.155255	-0.0965991		-0.18164	0.22048	0.244744	-0.189537	-1.2868	-0.510392	-1.40447	-0.404906	-0.421443	1.15208	-0.643339	-0.976635	0.788391	-1.55737	-0.42677
TCGA-YL-A8SL-01	2	1-ERG	-1.15599	0.63198	-0.627677	-0.140216	0.100912	-0.121798	-0.131266	0.531024	-0.155086	-0.0516932	-0.236786	-0.0943734	-0.183147	-0.133044	-0.0895877	-0.368705		1.30411	-1.5622	-0.608715	0.114801	-0.694239	-0.392327	1.78258	-0.793857	-0.397874	-0.711779	-0.39806	-0.775672	-1.00545	-1.06065	-1.31074
TCGA-YL-A8SP-01	2	1-ERG	-0.718112	0.311284	-1.03803	-0.197923	-0.36408	-0.0388052	-0.393983	0.307576	-0.140182	-0.682488	-0.654081	-0.372249	-0.305669	-0.33332	-0.209136	-0.285509		0.410198	-2.51411	-0.76489	-1.20299	-0.403754	-1.25976	1.01841	-0.729135	-2.23776	-1.74652	-1.27007	-1.21898	-2.49623	-1.96494	-1.04046
TCGA-2A-A8W3-01	2	2-ETV1	-0.510369	-0.207431	-0.470567	0.412436	-0.0244848	-0.127012	-0.146683	-0.300795	-0.281532	-0.424772	-0.0830296	0.0216509	0.0312351	0.102845	0.0714919	-0.0235274		-1.03567	-1.19775	0.886943	-0.240573	-0.712487	-0.44323	-1.06217	-1.34296	-1.48606	-0.330518	-0.03396	0	0.750411	0.157798	-0.189388
TCGA-CH-5750-01	2	2-ETV1	-0.841922	-0.250352	0.26069	0.0216678	0.18503	0.0404376	-0.0303446	-0.141012	0.0178729	0.258365	-0.0421561	-0.14646	-0.0135721	0.145742	-0.0208781	-0.386565		-1.15531	0.498556	-0.170605	0.353191	-0.126395	-0.0591059	-0.515724	-0.0427621	0.506496	-0.229167	-0.561514	-0.16212	1.06972	-0.540912	-1.36876
TCGA-CH-5753-01	2	2-ETV1	-1.80952	-0.0133853	0.158393	0.265689	0.0447411	-0.132783	-0.203638	-0.271811	-0.149815	0.0848121	-0.363599	-0.375742	-0.292124	0.0533355	-0.197472	-0.750265		-0.494788	0.261255	0.489797	-0.0443866	-0.732686	-0.631283	-0.963046	-0.770966	0.000280813	-1.02623	-1.28103	-1.16997	0.381884	-1.87671	-2.55028
TCGA-EJ-7788-01	2	2-ETV1	-0.202184	0.265647	-0.0556326	0.0168932	0.247768	-0.0911669	-0.130816	0.117442	-0.0357903	-0.126142	0.126867	-0.0284875	-0.0798985	-0.0205758	0.0530163	0.151676		0.282988	-0.235224	-0.183526	0.530991	-0.587025	-0.390841	0.368166	-0.275802	-0.615026	0.18995	-0.191301	-0.4021	-0.168284	0.0180439	0.379779
TCGA-EJ-8474-01	2	2-ETV1	0.343856	0.10749	0.0158562	-0.146807	-0.14422	-0.0976531	0.0412146	0.0783399	0.102895	-0.0208999	0.168781	0.0772823	0.118527	0.0217756	0.0306793	-0.194476		-0.157859	-0.0693901	-0.626554	-0.579901	-0.609728	0.177167	0.234441	0.326455	-0.308057	0.293881	0.140619	0.315836	0.146964	-0.150918	-0.744734
TCGA-HC-A631-01	2	2-ETV1	-0.737954	-0.445185	-0.34066	-0.220633	-0.270999	-0.155304	-0.235236	-0.095342	-0.271193	-0.100597	-0.441506	-0.507626	-0.363741	-0.145046	-0.133502	-0.0137642		-1.69839	-0.896405	-0.826351	-0.939193	-0.811512	-0.735614	-0.359536	-1.29807	-0.540517	-1.21941	-1.69491	-1.42909	-1.09479	-1.39283	-0.157672
TCGA-J4-A83M-01	2	2-ETV1	-0.429745	-0.0740263	-0.338607	-0.297241	0.173453	0.0640931	0.0885728	-0.153041	0.0853903	-0.340869	0.0215976	0.0306391	0.00598555	0.122824	-0.0326902	-0.100194		-0.66382	-0.891643	-1.03368	0.320384	-0.0435985	0.333533	-0.556861	0.250441	-1.24134	-0.0710806	-0.00575356	-0.091357	0.899127	-0.630261	-0.438448
TCGA-KK-A7B3-01	2	2-ETV1	0.0344713	0.330161	0.745341	0.634182	0.403014	1.02001	0.946411	0.562994	0.547003	0.370106	0.583947	0.826899	-0.196536	0.0846441	0.146633	0.113888		0.462816	1.62281	1.48706	0.970958	3.30222	3.16593	1.89192	2.25505	0.832418	1.32334	2.49302	-0.824114	0.614933	0.726184	0.257022
TCGA-VP-A87J-01	2	2-ETV1	-1.26988	-0.261765	-0.604964	-0.307589	0.00670428	0.133276	0.0152188	-0.189315	0.112619	-0.428042	-0.311018	0.0339633	-0.332398	0.0618747	0.00545681	-0.488177		-1.18712	-1.50952	-1.06168	-0.152183	0.198548	0.0913345	-0.680915	0.368684	-1.4956	-0.895848	0.00467803	-1.31569	0.445446	-0.341708	-1.69886
TCGA-YL-A8SC-01	2	2-ETV1	-1.08851	-0.0867737	-0.0232073	-0.0248085	0.0967981	0.0637972	0.0265247	0.0266817	-0.020682	-0.0218309	0.0532947	-0.0628621	0.155221	0.0430914	0.0797612	-0.1427		-0.699352	-0.160006	-0.296385	0.103143	-0.0446342	0.128664	0.0577745	-0.210192	-0.310773	0.00751689	-0.299174	0.448602	0.30563	0.220349	-0.576534
TCGA-YL-A9WH-01	2	2-ETV1	-1.26404	0.0493689	0.136254	0.0295133	0.233133	-0.415862	0.283295	-0.362972	0.0379701	0.189218	-0.209828	-0.215771	0.0747529	0.0580411	0.0194433	-0.12213		-0.319867	0.2099	-0.149372	0.489517	-1.72349	0.976464	-1.27481	0.0445122	0.304809	-0.644932	-0.779024	0.157455	0.41691	-0.23591	-0.50971
TCGA-HC-7749-01	2	3-ETV4	-0.343214	0.134984	0.10997	0.500453	0.353225	0.307451	0.273911	0.34726	0.0991555	0.123163	0.325117	0.108448	0.1079	-0.0694239	0.0970233	-0.362554		-0.0812227	0.148927	1.12515	0.829856	0.80818	0.945481	1.15413	0.310218	0.112141	0.681537	0.238422	0.277388	-0.531891	0.350924	-1.29076
TCGA-HC-A76W-01	2	3-ETV4	0.554374	0.625712	0.742659	0.827962	0.186864	1.23043	1.09418	1.45839	0.608425	0.308548	0.746155	0.980503	0.497661	0.190545	0.347917	0.239525		1.28664	1.61658	2.01149	0.35839	4.0387	3.65384	4.95408	2.52179	0.652868	1.72556	2.97505	1.68761	1.40322	2.24874	0.665167
TCGA-H9-7775-01	2	4-FLI1	0.451493	0.317225	-0.236955	0.266935	0.0646421	0.385939	0.053792	0.247173	0.155797	-0.0889503	-0.0932497	0.202221	0.199336	-0.131639	0.0637415	-0.150192		0.426758	-0.655841	0.493169	0.0120127	1.0829	0.218695	0.811835	0.55619	-0.506545	-0.35586	0.532693	0.608219	-0.994994	0.0991722	-0.600873
TCGA-EJ-A46G-01	2	8-other	-0.773747	-0.36307	0.0419154	0.307054	-0.160561	-0.101302	0.227684	0.612927	0.243132	0.0356052	0.154005	0.275071	0.309666	-0.140786	0.0869427	0.235788		-1.4695	-0.00894007	0.601745	-0.626213	-0.6225	0.79285	2.06268	0.935453	-0.143245	0.257243	0.761309	1.00741	-1.06308	0.274672	0.653027
TCGA-2A-A8VL-01	3	1-ERG	0.245257	-0.294694	-0.216962	-0.436638	-0.278766	0.169914	-0.0749622	-0.182735	0.0308815	-0.189157	-0.460488	0.0469725	0.131327	-0.11147	0.194875	-0.119315		-1.27891	-0.609462	-1.41093	-0.961204	0.326788	-0.206424	-0.658413	0.0137293	-0.798826	-1.26648	0.0455029	0.362149	-0.844867	1.0911	-0.500567
TCGA-CH-5743-01	3	1-ERG	1.14884	-0.00159626	0.848762	0.408158	0.214861	-0.132107	-0.167937	-0.285985	-0.0584784	0.702291	0.569634	0.0299039	0.0524546	0.114204	-0.000136444	0.300453		-0.461928	1.86271	0.875366	0.437732	-0.730321	-0.513407	-1.01152	-0.374327	1.80133	1.28785	-0.00806095	0.0767759	0.834967	-0.384016	0.863098
TCGA-CH-5746-01	3	1-ERG	0.131475	0.351533	-0.29693	0.169054	0.0619991	-0.19375	-0.344668	-0.414478	-0.281895	-0.115859	-0.252488	-0.281745	-0.109692	0.015785	-0.0138601	-0.0642441		0.522389	-0.794965	0.228272	0.00452245	-0.946076	-1.09694	-1.45095	-1.34454	-0.585031	-0.750713	-0.986058	-0.509898	0.102372	-0.487825	-0.321661
TCGA-CH-5766-01	3	1-ERG	-0.6234	0.382669	0.0394555	0.285245	0.389943	0.131465	-0.152164	0.0651055	-0.023763	0.137706	0.12755	-0.11253	0.0313106	-0.00070357	0.0872087	0.0903798		0.609178	-0.0146463	0.542723	0.933916	0.19221	-0.461328	0.189181	-0.223572	0.154559	0.191644	-0.455038	0.000273117	-0.020363	0.276684	0.180652
TCGA-CH-5789-01	3	1-ERG	0.509595	0.258944	0.400972	0.49896	0.570098	0.00384074	0.067952	-0.385102	0.101344	0.332795	-0.0679957	-0.0644857	0.0175759	-0.0857773	0.0859733	0.00139711		0.264305	0.823969	1.12111	1.44447	-0.254488	0.265448	-1.35049	0.31972	0.723591	-0.29324	-0.304269	-0.0494213	-0.65362	0.267339	-0.108418
TCGA-EJ-5497-01	3	1-ERG	0.792431	0.716876	0.0615284	0.144685	0.423385	0.0698766	-0.214316	-0.0984845	0.0684575	0.305261	0.0348584	0.147343	0.170769	-0.0357539	0.111802	-0.0681724		1.54075	0.0365565	0.16232	1.02869	-0.0233556	-0.666541	-0.370283	0.176908	0.643282	-0.0381987	0.360481	0.504858	-0.281264	0.462713	-0.334423
TCGA-EJ-5498-01	3	1-ERG	1.59591	0.347203	0.498121	0.556757	0.37501	0.0622983	0.0364327	-0.14469	0.0400698	0.619331	0.536265	-0.0203952	-0.0293647	-0.130463	0.075411	0.387469		0.510318	1.04933	1.27753	0.891596	-0.0498806	0.161378	-0.528301	0.0536307	1.55935	1.20511	-0.165907	-0.21926	-0.986243	0.187443	1.14578
TCGA-EJ-5502-01	3	1-ERG	0.305724	0.445617	0.490971	0.461188	0.75786	0.168337	0.211293	0.0890346	0.27002	0.521988	0.491315	0.226923	-0.0118218	0.146807	0.192545	0.535326		0.784638	1.03274	1.01888	1.97659	0.321267	0.73873	0.271016	1.05222	1.27542	1.09365	0.610213	-0.155787	1.07765	1.07348	1.62611
TCGA-EJ-5503-01	3	1-ERG	0.949826	0.399109	0.142062	0.286033	0.479183	0.183704	-0.0513	-0.164135	-0.0408159	0.2044	0.431833	0.0425542	0.217181	0.12651	0.160376	0.470207		0.655001	0.223372	0.544856	1.18682	0.375054	-0.128296	-0.594801	-0.297626	0.349092	0.946155	0.0316375	0.672785	0.926567	0.830141	1.41457
TCGA-EJ-5506-01	3	1-ERG	0.211242	0.096378	0.00433962	0.389622	-0.140246	-0.0627784	-0.402518	-0.649766	-0.176581	0.302243	-0.117395	-0.123252	-0.282645	-0.0587562	0.101919	0.0527522		-0.188833	-0.0961052	0.825203	-0.568639	-0.487663	-1.28794	-2.25562	-0.887203	0.634478	-0.415732	-0.488687	-1.13567	-0.452485	0.38796	0.058415
TCGA-EJ-5507-01	3	1-ERG	-0.706863	0.577747	0.346118	0.396015	0.39078	0.261291	0.0691673	0.201499	0.207544	0.696847	0.044996	0.104544	-0.104903	0.0336027	0.173418	-0.110338		1.15294	0.696724	0.842504	0.936287	0.646617	0.269461	0.655636	0.780906	1.78545	-0.0130609	0.226169	-0.49257	0.235	0.928793	-0.471404
TCGA-EJ-5508-01	3	1-ERG	0.521913	0.552698	0.37163	0.305866	0.38394	-0.199256	-0.253089	-0.441315	-0.038969	0.382228	0.115019	-0.118249	-0.0824275	-0.0892764	0.0390499	-0.0369648		1.08312	0.755904	0.598529	0.916904	-0.965349	-0.79456	-1.54273	-0.289605	0.867776	0.160571	-0.472986	-0.41125	-0.679666	-0.0876011	-0.233041
TCGA-EJ-5512-01	3	1-ERG	1.44013	0.0321707	-0.354776	0.0835896	-0.075333	-0.345605	-0.575617	-0.290348	-0.45647	-0.250796	-0.156945	-0.525551	0.203005	-0.19771	-0.110111	0.11378		-0.367805	-0.929151	-0.00302392	-0.384676	-1.47759	-1.85948	-1.02644	-2.10266	-0.978613	-0.513801	-1.75116	0.621491	-1.4868	-1.21589	0.256672
TCGA-EJ-5516-01	3	1-ERG	0.792378	0.681155	0.469042	0.246716	0.380301	0.0563562	0.0658187	-0.104349	0.217447	0.582256	0.240477	0.16881	-0.287081	-0.0259454	0.201435	0.0111653		1.44118	0.981872	0.43845	0.906588	-0.0706786	0.258404	-0.39034	0.823914	1.45121	0.471662	0.427847	-1.15172	-0.208253	1.14072	-0.0766852
TCGA-EJ-5522-01	3	1-ERG	0.313798	0.338369	0.14259	0.35323	0.335593	-0.0757152	-0.3031	-0.450685	-0.0657973	0.36655	0.0502633	-0.131711	-0.272947	0.0413038	0.17026	0.0592454		0.485696	0.224596	0.726713	0.779887	-0.532943	-0.959685	-1.57478	-0.406111	0.822047	0	-0.515232	-1.10058	0.292324	0.904903	0.0795088
TCGA-EJ-7328-01	3	1-ERG	0.351409	0.135218	0.610945	0.416567	0.374388	0.0353463	0.0416344	0.0896692	0.135052	0.256996	0.556732	0.0884126	-0.0504514	0.0803865	-0.0589221	0.203019		-0.0805713	1.31105	0.898124	0.889831	-0.144216	0.178553	0.273187	0.466103	0.502501	1.25586	0.175548	-0.295555	0.583241	-0.828686	0.546574
TCGA-EJ-7785-01	3	1-ERG	0.870103	0.960192	0.411891	0.535495	0.759375	0.0562316	0.165677	-0.139322	0.314209	0.476981	0.489701	0.270167	-0.0869714	0.00165886	0.123792	0.40635		2.21897	0.849297	1.21998	1.98089	-0.0711148	0.588116	-0.509944	1.24412	1.14415	1.08965	0.745919	-0.427691	-0.002778	0.553412	1.20712
TCGA-EJ-7793-01	3	1-ERG	1.14855	0.417321	-0.11595	-0.0793162	0.0627031	0.117489	-0.176419	0.0898531	-0.00815956	-0.00624137	-0.337164	-0.177453	0.136544	-0.0351536	0.0535018	0.238453		0.705766	-0.375142	-0.443901	0.00651778	0.143293	-0.541411	0.273815	-0.155811	-0.265302	-0.96068	-0.658776	0.381024	-0.276796	0.0217165	0.661686
TCGA-EJ-7797-01	3	1-ERG	0.300709	0.389888	0.0447919	-0.100177	0.138933	0.106328	-0.205309	-0.0349382	-0.0963551	0.199819	0.070463	-0.108376	-0.0152365	0.0276589	-0.031104	0.177337		0.6293	-0.00226745	-0.500357	0.222552	0.104229	-0.6368	-0.15296	-0.538812	0.335729	0.0500881	-0.442003	-0.168142	0.190756	-0.618263	0.463142
TCGA-EJ-A46D-01	3	1-ERG	0.747371	0.243914	-0.115925	0.273961	0.204796	0.0558163	-0.168321	-0.0691867	0.00728912	-0.0436152	0.0508661	0.0204068	0.0649078	-0.0133038	0.112464	0.0910957		0.22241	-0.375086	0.512183	0.40921	-0.0725683	-0.514676	-0.270087	-0.0887236	-0.374313	0.00149484	-0.0378639	0.121833	-0.114155	0.467718	0.182978
TCGA-EJ-A7NG-01	3	1-ERG	0.879338	0.0841682	0.247026	0.920622	-0.00607861	0.709096	0.781183	0.300263	0.32874	0.125116	0.183639	0.698445	-0.0743876	-0.0869733	0.106627	0.353454		-0.222867	0.466857	2.26226	-0.18841	2.21398	2.62038	0.993401	1.30722	0.117838	0.330724	2.08991	-0.382161	-0.662522	0.423566	1.03528
TCGA-EJ-A7NK-01	3	1-ERG	1.20115	0.21056	0.112438	0.338331	-0.0647796	0.149338	0.026614	-0.19528	0.101552	0.134266	0.241576	0.289997	-0.00723197	-0.0414749	0.11656	0.44322		0.129439	0.154653	0.686392	-0.354768	0.254768	0.128959	-0.701316	0.320624	0.144528	0.474386	0.808149	-0.13918	-0.323849	0.498704	1.3269
TCGA-FC-7708-01	3	1-ERG	0.472362	0.705005	0.206505	0.430616	0.430393	0.257799	-0.0237586	-0.117477	0.176452	0.259433	0.374606	0.305134	0.13319	0.00761797	0.101698	0.397826		1.50766	0.372862	0.936145	1.04855	0.634392	-0.0373604	-0.435236	0.645888	0.50961	0.804253	0.855649	0.368889	0.0415794	0.386285	1.17943
TCGA-G9-6329-01	3	1-ERG	1.45656	-0.0135847	0.345519	0.038731	-0.455327	0.374491	-0.133597	0.302786	-0.038501	0.136047	0.219602	0.00387036	0.171696	0.121686	-0.000641045	0.526363		-0.495344	0.695335	-0.124426	-1.46158	1.04283	-0.400024	1.00203	-0.287573	0.149722	0.419898	-0.0897577	0.508212	0.890659	-0.387833	1.59699
TCGA-G9-6336-01	3	1-ERG	0.0306015	-0.225341	0.106288	-0.322249	-0.210682	0.375381	-0.164029	-0.0370557	-0.0652713	-0.0353191	-0.0240859	-0.0869947	0.112189	0.0642204	0.133125	0.186266		-1.0856	0.140385	-1.10136	-0.768255	1.04594	-0.500502	-0.160202	-0.403826	-0.350115	-0.184359	-0.374905	0.292905	0.462907	0.624009	0.492149
TCGA-G9-6351-01	3	1-ERG	0.958838	0.0446787	-0.247171	-0.361079	-0.296863	0.209908	-0.394536	-0.303169	-0.168639	-0.242675	-0.328782	-0.259012	0.318796	0.0333551	0.13324	0.0878043		-0.33294	-0.679538	-1.20644	-1.01249	0.466769	-1.26159	-1.07029	-0.852713	-0.954926	-0.939896	-0.914718	1.04045	0.233157	0.624876	0.172286
TCGA-G9-6353-01	3	1-ERG	1.78575	0.0935797	-0.16075	-0.00711378	-0.332824	0.196583	-0.108723	-0.0446232	0.0693111	-0.117257	-0.00871555	0.0702286	0.281042	-0.0896429	0.164209	0.527075		-0.196633	-0.479066	-0.248497	-1.11441	0.420132	-0.317896	-0.186082	0.180614	-0.58911	-0.146246	0.118484	0.903844	-0.682394	0.859136	1.59931
TCGA-G9-6356-01	3	1-ERG	0.758887	0.486489	0.575861	0.0618933	0.343074	0.127748	0.128482	0.190916	0.176455	0.404398	0.577115	0.129154	0.10925	0.111973	0.0727333	0.221812		0.898566	1.22966	-0.0617414	0.801088	0.179199	0.465304	0.619443	0.645902	0.932442	1.3064	0.3034	0.282272	0.81836	0.167188	0.607624
TCGA-G9-6364-01	3	1-ERG	1.35325	0.683849	0.092777	0.58076	0.0324722	0.63191	0.647948	0.338354	0.545269	0.207757	0.158442	0.816677	0.297652	-0.183043	0.29967	0.406862		1.44869	0.109044	1.34249	-0.0791567	1.94382	2.18047	1.12367	2.24752	0.358884	0.268244	2.46095	0.96394	-1.37763	1.88379	1.20878
TCGA-G9-6365-01	3	1-ERG	1.78009	0.0573627	0.156467	0.0763151	-0.289727	0.0598884	-0.171187	0.169934	-0.153928	0.0944461	0.42522	0.0239698	-0.0533711	-0.0283734	-0.0434092	0.435531		-0.297585	0.256788	-0.0227111	-0.992269	-0.0583154	-0.524136	0.547685	-0.788828	0.0283811	0.929758	-0.0266827	-0.306119	-0.226327	-0.711342	1.30192
TCGA-G9-6384-01	3	1-ERG	0.435584	0.6919	0.107602	0.208518	0.496489	0.130307	0.0342877	0.0179033	0.181276	0.203415	0.0249217	0.167078	0.148654	-0.0468972	0.125707	0.312777		1.47113	0.143434	0.335075	1.23587	0.188156	0.154296	0.0277531	0.666837	0.346219	-0.0628381	0.422409	0.42484	-0.364211	0.567895	0.903135
TCGA-G9-6385-01	3	1-ERG	0.91807	0.0206265	0.0279015	0.0817074	-0.0814687	0.129481	-0.0747294	-0.0111797	-0.0838378	-0.00305672	-0.0149227	-0.0622725	-0.0124453	-0.112186	0.031481	0.404738		-0.399984	-0.0414484	-0.00811782	-0.402065	0.185266	-0.205655	-0.0717083	-0.484454	-0.256013	-0.161638	-0.297323	-0.158043	-0.850199	-0.144854	1.20188
TCGA-G9-7522-01	3	1-ERG	0.494454	0.349586	0.342558	0.101362	0.132838	0.264697	-0.0566873	0.0701523	-0.00849729	0.238991	-0.048028	-0.0739496	0.375531	0.0721212	0.146542	0.237733		0.516962	0.688466	0.0450741	0.20528	0.658537	-0.146084	0.20644	-0.157278	0.449985	-0.243727	-0.333968	1.24572	0.521717	0.725497	0.659346
TCGA-HC-7211-01	3	1-ERG	-1.68766	-0.0818114	0.0422577	-0.0539715	0.336629	0.0770674	-0.230719	-0.343135	-0.123439	0.128252	-0.192896	-0.220044	0.116513	0.0290885	0.0177036	-0.0734983		-0.68552	-0.00814612	-0.37531	0.782823	0.00181275	-0.720698	-1.20697	-0.656425	0.126986	-0.602948	-0.792431	0.308551	0.201398	-0.24907	-0.351725
TCGA-HC-7213-01	3	1-ERG	-1.33776	0.388058	0.275913	-0.0758193	0.467001	0.0343778	0.0974065	-0.0277986	0.16083	0.420644	0.319258	-0.117725	-0.159933	0.401545	0.0373756	0.181675		0.624198	0.533869	-0.434437	1.1523	-0.147605	0.362701	-0.128543	0.578047	0.979827	0.66701	-0.471341	-0.691679	2.97382	-0.100266	0.477236
TCGA-HC-7747-01	3	1-ERG	0.0392745	0.112731	0.600375	-0.0394337	0.255804	0.303441	0.169881	0.00791817	0.0893226	0.453634	-0.00655057	-0.129978	0.153874	0.190882	0.0780704	0.0224078		-0.14325	1.28653	-0.335966	0.553766	0.794144	0.601996	-0.00639508	0.267517	1.07605	-0.140878	-0.509794	0.44373	1.40573	0.207559	-0.0401626
TCGA-HC-7818-01	3	1-ERG	-0.207891	0.412478	0.374185	-0.0571729	0.458015	0.169616	-0.090561	-0.071535	0.0358158	0.28798	0.148122	-0.0711353	-0.0232279	0.140813	0.145792	0.035017		0.692268	0.761831	-0.383974	1.12683	0.325744	-0.257928	-0.278118	0.0351571	0.592877	0.242655	-0.325136	-0.197056	1.03303	0.719821	0.000799965
TCGA-HC-7820-01	3	1-ERG	-0.159034	0.341584	-0.659472	-0.250474	0.232945	-0.105146	-0.292378	-0.125642	-0.0772937	-0.349674	-0.356928	-0.190655	0.150624	-0.0862094	0.0117558	-0.210684		0.494656	-1.63596	-0.90711	0.488983	-0.635954	-0.924282	-0.46316	-0.456035	-1.26702	-1.00969	-0.700205	0.431971	-0.656836	-0.294061	-0.797389
TCGA-HC-8260-01	3	1-ERG	0.117445	0.475028	0.10132	0.203349	0.0697507	0.143206	-0.32775	-0.289262	-0.134354	0.124021	0.134408	-0.0162238	0.0359748	-0.0452101	0.213139	-0.110267		0.866619	0.128861	0.321084	0.0264905	0.233307	-1.04108	-1.02272	-0.703829	0.114645	0.208648	-0.152816	0.017149	-0.351653	1.22925	-0.471171
TCGA-HC-A8D0-01	3	1-ERG	0.253484	0.210225	0.0914556	-0.029562	-0.177804	-0.0847557	-0.175325	0.0506692	-0.0508508	-0.159486	0.423588	-0.0741721	0.224964	0.0596532	0.0100302	0.15619		0.128506	0.105979	-0.30925	-0.675078	-0.564586	-0.537799	0.13981	-0.341203	-0.712281	0.92571	-0.334666	0.700945	0.42891	-0.307114	0.394445
TCGA-HC-A8D1-01	3	1-ERG	0.0583784	0.390921	0.242533	0.082745	0.182977	-0.0248404	-0.13323	-0.14636	0.00771735	0.199506	0.192943	0.0319904	-0.088902	0.101953	0.04441	0.053013		0.632178	0.456436	-0.00530966	0.347373	-0.354876	-0.398812	-0.534012	-0.086864	0.334816	0.353794	-0.00151294	-0.434676	0.743775	-0.0470562	0.0592621
TCGA-J4-A67T-01	3	1-ERG	0.277278	0.09541	0.0800183	-0.142631	0.0665901	0.159575	-0.123588	-0.216345	0.0924893	0.17709	-0.282624	-0.0234881	-0.00825229	0.0701939	0.121701	0.147452		-0.191531	0.0794478	-0.615252	0.0175333	0.290599	-0.366977	-0.773356	0.281269	0.269434	-0.82544	-0.175612	-0.142872	0.507371	0.537589	0.366059
TCGA-J4-A6G1-01	3	1-ERG	0.837168	0.27517	0.889287	0.262544	0.240126	0.126843	0.370019	0.414443	0.37534	0.588938	0.755208	0.308608	0.229545	0.134209	0.0700302	0.414058		0.309533	1.95672	0.481287	0.509335	0.176032	1.26281	1.38388	1.50959	1.4707	1.74801	0.866551	0.717519	0.983878	0.146742	1.23216
TCGA-J4-A83K-01	3	1-ERG	0.907155	0.204913	-0.0994782	0.0559417	0.00171682	-0.00561004	-0.0959434	0.0197564	0.0531535	-0.119914	0.0411898	-0.0403502	0.0383161	-0.0350926	0.0361261	0.166395		0.113699	-0.336933	-0.0778481	-0.166317	-0.287567	-0.275699	0.0340906	0.110448	-0.596859	-0.022499	-0.228528	0.0256205	-0.276342	-0.109717	0.427598
TCGA-KC-A4BN-01	3	1-ERG	-0.20032	0.286149	-0.451189	-0.589216	-0.0468431	-0.0695826	-0.302354	-0.42466	-0.116428	-0.255356	-0.553949	-0.195652	-0.264421	0.0676641	0.0208975	-0.0726697		0.340135	-1.1528	-1.82386	-0.303936	-0.511478	-0.957221	-1.48577	-0.625979	-0.991912	-1.49823	-0.715885	-1.06973	0.48854	-0.22491	-0.349033
TCGA-KC-A4BR-01	3	1-ERG	1.55706	0.0909384	0.417702	0.589314	0.28947	0.123235	0.350878	-0.12324	0.232545	0.155665	0.46848	0.112795	0.2648	-0.00778023	0.124322	0.820252		-0.203996	0.862778	1.36563	0.649176	0.163404	1.19961	-0.454945	0.889478	0.206942	1.03703	0.252063	0.845079	-0.073039	0.557417	2.55173
TCGA-KK-A7B1-01	3	1-ERG	0.865854	0.251769	0.203933	0.513372	0.0824906	0.894844	0.595764	0.274517	0.630481	0.158194	0.480132	0.966244	0.0562022	0.135059	0.344728	0.365565		0.244305	0.366896	1.16011	0.0625954	2.86412	2.00817	0.905349	2.61757	0.214319	1.06592	2.93031	0.0903353	0.990201	2.22463	1.07462
TCGA-KK-A8I4-01	3	1-ERG	0.567931	0.537699	0.574919	0.399381	0.610133	0.297768	0.419883	0.150678	0.490028	0.336346	1.01816	0.444101	0.633704	0.121301	0.11327	0.433638		1.04131	1.22748	0.851613	1.55793	0.774289	1.42745	0.481832	2.00763	0.733949	2.40004	1.29175	2.17983	0.887796	0.473819	1.29577
TCGA-KK-A8IC-01	3	1-ERG	0.00263708	0.241962	0.232227	0.0647812	0.1439	0.085192	-0.144515	-0.176733	0.0167205	0.273431	0.404939	0.155063	-0.13058	0.113656	-0.0192435	0.483116		0.216968	0.432528	-0.0539257	0.23663	0.0302499	-0.436072	-0.637888	-0.0477666	0.55044	0.879469	0.384705	-0.585475	0.830888	-0.528547	1.4565
TCGA-M7-A720-01	3	1-ERG	1.40332	0.114933	0.166309	0.664902	0.122847	1.157	0.451607	0.263464	0.606151	0.272391	0.211269	0.809199	0.135225	0.0683313	0.355367	0.542735		-0.137112	0.279618	1.5702	0.176966	3.78171	1.53219	0.86755	2.51191	0.547406	0.399235	2.43748	0.376253	0.493507	2.3051	1.65018
TCGA-QU-A6IP-01	3	1-ERG	0.317561	-0.185032	-0.162843	-0.0897454	-0.123	0.050177	-0.122532	-0.037771	-0.0320198	-0.228889	-0.133524	-0.114706	0.0865529	-0.048487	0.0293447	-0.0468486		-0.973239	-0.483922	-0.472126	-0.519765	-0.0923065	-0.363489	-0.162648	-0.259427	-0.914714	-0.455726	-0.461867	0.200149	-0.376044	-0.161014	-0.26515
TCGA-VP-A879-01	3	1-ERG	1.066	0.320233	-0.241124	0.289454	-0.0579239	-0.0164751	-0.353649	-0.200107	-0.178879	-0.155844	0.122213	0.00937677	0.0470915	-0.103003	-0.00817732	0.351396		0.435144	-0.665511	0.554113	-0.335339	-0.325596	-1.12659	-0.717825	-0.897183	-0.701659	0.178409	-0.0724778	0.0573711	-0.781839	-0.44484	1.02859
TCGA-VP-A87C-01	3	1-ERG	-0.543406	0.369333	0.668137	0.347991	0.535883	-0.140128	0.305873	0.162775	0.20977	0.504487	0.741198	0.328085	0.112958	0.193831	-0.0245134	0.281641		0.572004	1.44372	0.712533	1.34751	-0.758395	1.05101	0.523203	0.790576	1.22438	1.71327	0.927674	0.295688	1.42768	-0.56841	0.801988
TCGA-XJ-A9DI-01	3	1-ERG	0.610512	0.211167	0.935298	0.42824	-0.0466064	0.00335448	-0.0874323	0.144567	0.0186672	0.626203	0.775568	0.492793	0.0245363	-0.0466101	-0.0371738	0.31909		0.13113	2.06345	0.929714	-0.303265	-0.25619	-0.247597	0.460934	-0.0393127	1.5794	1.79849	1.44455	-0.0242371	-0.362074	-0.664176	0.923645
TCGA-XJ-A9DK-01	3	1-ERG	0.590357	0.349154	0.332335	0.663775	0.0671854	0.158223	-0.0371604	0.0912406	0.0821969	0.351091	0.283825	0.271556	-0.0156137	-0.0166585	0.180248	0.157959		0.515758	0.664752	1.56715	0.0192205	0.285868	-0.0816104	0.27856	0.236573	0.776956	0.579149	0.750277	-0.169507	-0.139126	0.980455	0.400193
TCGA-YL-A8HJ-01	3	1-ERG	1.08841	0.508198	0.527718	0.50698	0.233068	-0.0550507	0.216135	0.367312	0.236535	0.284071	0.76418	0.278936	-0.276018	-0.0152595	0.0110106	0.677141		0.959076	1.11798	1.14281	0.489333	-0.460615	0.754715	1.2227	0.906803	0.581474	1.77026	0.773436	-1.11169	-0.128712	-0.299698	2.08682
TCGA-YL-A8HK-01	3	1-ERG	0.20807	0.798421	0.637092	0.158586	0.547757	0.0992215	0.160895	0.243261	0.226205	0.726195	0.691747	0.457975	0.0960916	0.0256614	0.197795	0.357418		1.76805	1.3717	0.199942	1.38116	0.0793545	0.572324	0.798456	0.861947	1.87105	1.59065	1.33529	0.234662	0.175888	1.11319	1.04816
TCGA-ZG-A8QZ-01	3	1-ERG	0.462714	0.52456	0.399293	0.199823	0.103079	0.182503	-0.00924433	0.0999542	0.120531	0.364434	0.430383	0.209613	-0.0153186	0.0267691	0.0696513	0.123626		1.00468	0.820075	0.311542	0.120942	0.370847	0.0105626	0.30836	0.403043	0.815874	0.942559	0.555891	-0.168439	0.184133	0.143876	0.288655
TCGA-EJ-5501-01	3	2-ETV1	0.421482	0.420145	0.03382	-0.020142	0.145188	0.454782	-0.201541	0.133223	-0.0880806	0.136518	-0.0315668	-0.0404749	0.112857	0.168944	0.0720407	0.382204		0.713637	-0.0277191	-0.283756	0.240279	1.32386	-0.624359	0.422138	-0.502879	0.151096	-0.202909	-0.228919	0.295323	1.24243	0.16195	1.12868
TCGA-EJ-5510-01	3	2-ETV1	0.323381	0.0607448	-0.0314048	0.045313	0.193145	0.275368	-0.204459	0.0608905	-0.172803	0.0830307	0.262131	-0.0819072	0.14038	0.1097	0.0279741	0.135328		-0.288158	-0.179022	-0.106613	0.37619	0.695886	-0.633994	0.174766	-0.870796	-0.0049152	0.525356	-0.35894	0.394906	0.80144	-0.171381	0.326673
TCGA-EJ-A7NH-01	3	2-ETV1	0.586811	0.212087	-0.0808973	0.268349	0.0851447	0.100886	0.0575464	0.188471	0.0625967	-0.00042506	0.180568	0.264715	0.334087	-0.083227	0.162105	0.152505		0.133695	-0.293831	0.496996	0.070117	0.085182	0.231091	0.611079	0.151456	-0.248337	0.32311	0.72881	1.09577	-0.634636	0.84322	0.382473
TCGA-EJ-A8FU-01	3	2-ETV1	1.28179	0.119471	0.200595	0.501485	0.0687985	-0.00359126	-0.122242	-0.210924	-0.0793571	0.141411	0.346159	-0.00569152	0.0662508	-0.168835	0.0456555	0.42605		-0.124463	0.359152	1.12794	0.023792	-0.280501	-0.36253	-0.754815	-0.464996	0.165368	0.733715	-0.119764	0.126693	-1.27187	-0.0376349	1.27111
TCGA-G9-6348-01	3	2-ETV1	0.840922	-0.0480034	0.219457	-0.216998	0.156336	0.153631	0.0799132	-0.0708616	0.076291	0.096533	0.162291	0.111922	0.256449	0.134943	0.0828873	0.158914		-0.591283	0.402906	-0.816514	0.271873	0.269792	0.304941	-0.275815	0.210926	0.0344681	0.277788	0.249324	0.814862	0.98934	0.243996	0.403293
TCGA-M7-A71Y-01	3	2-ETV1	0.64889	-0.0249809	0.00567913	-0.228087	-0.529969	0.359777	-0.279362	0.0949498	-0.097742	-0.082703	0.251648	0.253509	-0.0791788	-0.0517302	0.043018	0.0715208		-0.52711	-0.0929979	-0.846524	-1.67311	0.991329	-0.881309	0.291246	-0.544835	-0.488323	0.499361	0.693642	-0.399496	-0.400186	-0.0575852	0.119387
TCGA-SU-A7E7-01	3	2-ETV1	-0.265839	0.121663	0.06583	0.309177	0.265117	0.152875	-0.124188	-0.139402	-0.046217	0.180002	0.365945	0.132387	-0.00844612	0.128768	0.079023	0.0567882		-0.118353	0.0465351	0.60749	0.580157	0.267149	-0.368955	-0.510219	-0.321081	0.277929	0.782776	0.313547	-0.143573	0.943377	0.214765	0.0715261
TCGA-V1-A8MJ-01	3	2-ETV1	-0.0487341	0.195977	0.694659	0.033687	0.42044	0.371538	0.219957	0.154077	0.255339	0.424584	0.319402	0.175353	0.0457632	0.250134	0.105932	-0.0159123		0.088791	1.50524	-0.138077	1.02034	1.03249	0.767335	0.493457	0.988465	0.991319	0.667368	0.44838	0.0525652	1.84678	0.418314	-0.16465
TCGA-YL-A8SJ-01	3	2-ETV1	0.731946	0.261869	-0.14239	0.406108	-0.0462615	-0.049945	0.0444711	0.614732	0.131645	-0.155628	0.373839	0.145035	-0.0308306	-0.0784097	-0.0273359	0.347551		0.272457	-0.436476	0.869818	-0.302288	-0.442744	0.187919	2.06886	0.451305	-0.70103	0.802352	0.353236	-0.224564	-0.598778	-0.58976	1.0161
TCGA-CH-5762-01	3	3-ETV4	0.686139	0.352116	0.23229	0.513939	0.390623	-0.228575	-0.118024	-0.160853	-0.103999	0.147066	0.0871704	-0.103612	-0.200568	-0.113152	-0.0662806	0.0207077		0.524012	0.432676	1.16165	0.935843	-1.06797	-0.348606	-0.583579	-0.572008	0.18186	0.0915164	-0.427054	-0.838703	-0.857384	-0.884347	-0.0456856
TCGA-CH-5763-01	3	3-ETV4	1.20121	0.202881	0.482023	0.567818	0.539835	0.183193	-0.0426096	-0.352409	0.0313613	0.577294	0.375152	0.00513051	0.0157405	-0.0677503	0.0869749	0.0369154		0.108036	1.01198	1.30746	1.35871	0.373265	-0.0996024	-1.23868	0.0158126	1.43674	0.805608	-0.0858032	-0.056062	-0.519434	0.274915	0.00696721
TCGA-CH-5771-01	3	3-ETV4	0.82224	0.389268	0.770924	0.454621	0.7269	0.127327	0.30783	0.172801	0.3289	0.608373	0.740321	0.275018	0.0684474	0.0844873	0.0905403	0.585319		0.627572	1.68215	1.00111	1.88885	0.177728	1.05747	0.55749	1.30791	1.52739	1.7111	0.76114	0.13464	0.613766	0.301885	1.78852
TCGA-EJ-5511-01	3	3-ETV4	-0.402508	0.335448	-0.396648	-0.0645535	0.446458	-0.210567	-0.106391	-0.0467942	0.0217698	-0.185979	0.220071	0.088614	0.167796	-0.0184351	-0.0572487	0.00936724		0.477553	-1.02628	-0.403948	1.09408	-1.00494	-0.310193	-0.193507	-0.0258393	-0.789556	0.421062	0.17618	0.494102	-0.15235	-0.816028	-0.0825263
TCGA-HI-7168-01	3	3-ETV4	1.72978	-0.0492842	0.315717	0.261344	-0.147548	0.223251	0.552836	0.25087	0.432106	0.100985	0.566216	0.23111	0.203309	0.0378407	0.121624	0.651531		-0.594853	0.626202	0.478039	-0.589334	0.513472	1.86643	0.82448	1.7561	0.0474543	1.27938	0.623351	0.622592	0.266546	0.537007	2.00362
TCGA-V1-A8WV-01	3	3-ETV4	-0.659012	0.208328	0.345143	-0.250698	-0.255061	-0.153945	0.446553	0.831664	0.400126	-0.0812949	0.345197	0.55931	0.195605	0.0814419	0.0489843	0.044001		0.123217	0.694462	-0.907717	-0.894024	-0.806757	1.51551	2.81074	1.61722	-0.484216	0.73133	1.65329	0.594717	0.591097	-0.0124549	0.0299856
TCGA-CH-5738-01	3	4-FLI1	-0.214306	0.449738	0.758362	0.504308	0.94009	0.00355247	0.17247	0.021531	0.322214	0.581825	0.446613	0.241524	0.1004	0.0772622	0.0786216	-0.0385928		0.796127	1.65301	1.13558	2.49303	-0.255497	0.610543	0.0401595	1.27888	1.44995	0.982804	0.656033	0.250251	0.559985	0.211729	-0.23833
TCGA-HC-7079-01	3	4-FLI1	0.0260412	0.46585	1.4094	0.699812	0.615024	-0.171007	0.436266	0.463895	0.39482	1.11175	0.983637	0.371052	0.481927	0.109296	0.0249405	0.591819		0.841037	3.16324	1.66468	1.57179	-0.866473	1.48154	1.55301	1.59418	2.99562	2.31443	1.06251	1.63068	0.798435	-0.194328	1.80964
TCGA-V1-A8WN-01	3	4-FLI1	1.00061	0.378674	0.348721	0.116242	0.250894	0.0850492	-0.111046	-0.10557	-0.0137751	0.336237	0.0326008	-0.102573	-0.0444621	-0.000431123	0.124409	0.221348		0.598041	0.702762	0.0853457	0.539849	0.0297499	-0.325566	-0.394515	-0.180197	0.73363	-0.0437967	-0.423791	-0.273885	-0.018335	0.558075	0.606119
TCGA-EJ-5505-01	3	5-SPOP	0.239153	0.310063	-0.302498	0.109687	0.130631	0.141772	0.0041152	0.142857	0.0161121	-0.00861552	-0.429588	-0.0545132	0.610322	0.00203206	0.260763	0.0982017		0.406794	-0.80788	0.0676047	0.199025	0.228288	0.0546728	0.455083	-0.0504086	-0.272227	-1.18986	-0.272974	2.09523	0	1.58949	0.206063
TCGA-EJ-5531-01	3	5-SPOP	0.217333	0.0987095	0.660935	0.238604	0.467487	0.307815	0.219652	0.0903147	0.128617	0.49685	0.469436	0.204828	0.360418	0.229602	0.213902	0.281463		-0.182334	1.42701	0.416497	1.15367	0.809455	0.766329	0.275394	0.438159	1.2021	1.0394	0.540877	1.19104	1.69395	1.23502	0.80141
TCGA-EJ-7330-01	3	5-SPOP	0.597606	0.489559	0.283957	0.862075	0.530476	0.392972	0.248698	0.0422977	0.193761	0.36747	0.423162	0.267535	0.298317	0.0651989	0.168215	0.349947		0.907122	0.552529	2.10382	1.33219	1.10751	0.862231	0.11118	0.721054	0.824731	0.924655	0.737658	0.966346	0.47019	0.889435	1.02389
TCGA-G9-7510-01	3	5-SPOP	0.270617	0.357987	0.473846	-0.0099466	0.144949	0.498504	0.306094	0.179482	0.257572	0.471479	0.193146	0.525814	0.317336	0.140862	0.159057	0.346731		0.540379	0.993017	-0.256164	0.239603	1.47689	1.05174	0.580339	0.998163	1.1281	0.354297	1.54817	1.03516	1.03339	0.82016	1.01344
TCGA-HC-8258-01	3	5-SPOP	0.170779	0.543576	0.272746	0.343126	0.105565	0.522628	0.104737	-0.0464118	0.144523	0.300015	0.092321	0.461698	0.280227	0.15651	0.291371	0.0226827		1.05769	0.526522	0.699368	0.127988	1.56132	0.386905	-0.192199	0.50723	0.62798	0.104288	1.34697	0.900894	1.14988	1.82102	-0.0392695
TCGA-J4-A6G3-01	3	5-SPOP	-0.0734408	0.642765	0.700044	0.349765	0.800122	0.140515	0.186684	0.177738	0.255788	0.630967	0.538901	0.165416	0.176107	0.158588	0.279681	0.233578		1.33417	1.51773	0.717336	2.09636	0.223887	0.657476	0.574373	0.990416	1.59329	1.21164	0.417194	0.524171	1.16535	1.73259	0.645847
TCGA-VP-A878-01	3	5-SPOP	0.538355	0.653096	0.632178	0.912677	0.292043	1.27319	0.916915	0.895638	0.760222	0.41706	0.509039	1.29973	0.286301	0.0946272	0.27587	0.313978		1.36297	1.3603	2.24076	0.656466	4.18838	3.06854	3.02953	3.18098	0.969374	1.1376	3.97683	0.922873	0.689244	1.70377	0.907037
TCGA-HC-7210-01	3	6-FOXA1	0.0688388	0.394132	0.502864	0.579651	0.809699	0.185526	0.202782	0.0240696	0.29053	0.734516	0.471013	0.371445	-0.152104	0.132068	0.125003	0.36387		0.64113	1.06033	1.33948	2.1235	0.381431	0.710628	0.0488416	1.14128	1.89532	1.04331	1.06374	-0.66335	0.967937	0.562566	1.06912
TCGA-HC-8265-01	3	6-FOXA1	-0.269977	0.198586	0.0457694	-0.0817503	-0.0699302	0.343798	0.15136	0.232857	0.256617	-0.203617	0.0713865	0.332233	0.286403	0.314814	0.174058	0.300501		0.0960612	0	-0.450489	-0.369365	0.935397	0.540844	0.762877	0.994013	-0.841002	0.052378	0.940692	0.923241	2.32823	0.933635	0.863255
TCGA-G9-7523-01	3	7-IDH1	1.79724	0.530166	0.81034	0.557114	0.0871488	0.134041	0.424783	0.422634	0.38384	0.53475	0.62039	0.514522	0.108317	-0.190903	0.017917	0.84823		1.02031	1.77359	1.27849	0.0757967	0.201226	1.44363	1.4119	1.5465	1.31265	1.41371	1.51274	0.278897	-1.43613	-0.247456	2.64262
TCGA-CH-5792-01	3	8-other	-0.00446064	0.196718	0.640729	0.437889	0.663565	0.174725	0.412305	0.0682486	0.334984	0.527551	0.742655	0.376536	0.52351	0.194185	0.127897	0.523342		0.0908562	1.38014	0.955828	1.70936	0.343626	1.40243	0.19993	1.33433	1.29165	1.71688	1.07972	1.78113	1.43031	0.584459	1.58718
TCGA-EJ-5515-01	3	8-other	1.24316	0.109575	-0.17325	0.399003	0.0604033	-0.0965628	-0.348416	-0.581572	-0.216424	-0.0224146	-0.240395	-0.220144	0.215129	-0.293817	0.11044	0.156135		-0.152048	-0.508063	0.850589	0	-0.605912	-1.10931	-2.0224	-1.06023	-0.312476	-0.720729	-0.792746	0.66536	-2.20219	0.452411	0.394265
TCGA-EJ-5517-01	3	8-other	1.16072	-0.0702955	0.0743385	-0.0342942	-0.00864685	0.110657	-0.0365439	0.0752472	-0.00555574	0.103116	-0.100932	0.0324726	0.41769	-0.107241	0.0172412	0.0932579		-0.65342	0.0662722	-0.322057	-0.195688	0.11938	-0.0795746	0.223865	-0.144504	0.0536686	-0.374911	0	1.39826	-0.813385	-0.252568	0.190002
TCGA-EJ-5532-01	3	8-other	0.1243	0.437463	-0.220221	0.0351436	0.301277	0.0778491	-0.0607454	-0.137061	0.0905027	0.0228694	-0.150056	0.137549	0.625121	-0.158015	0.12227	-0.0561898		0.76191	-0.617022	-0.134135	0.682636	0.00454874	-0.159483	-0.50221	0.272642	-0.180392	-0.49672	0.329744	2.14878	-1.19133	0.541895	-0.295496
TCGA-EJ-7331-01	3	8-other	0.547403	0.553378	0.223956	0.544797	0.464406	0.0848772	0.212979	-0.0147909	0.146335	0.29895	0.106336	0.299105	-0.00359431	0.13416	0.136418	0.312021		1.08501	0.413342	1.24516	1.14494	0.029148	0.744296	-0.0840582	0.515102	0.624872	0.13904	0.836729	-0.126019	0.983507	0.648912	0.900681
TCGA-EJ-7781-01	3	8-other	0.15302	0.098095	0.127835	0.223317	0.320717	0.0173661	-0.0593147	-0.205876	-0.0680919	0.158602	0.154778	-0.029735	0.0335666	-0.0342675	0.0214919	0.10029		-0.184047	0.190369	0.375125	0.737728	-0.207148	-0.154759	-0.737552	-0.416075	0.215509	0.259159	-0.195216	0.00843578	-0.2702	-0.220415	0.212848
TCGA-EJ-7786-01	3	8-other	0.490112	0.147842	-0.412753	0.258008	0.2653	0.040581	-0.010774	-0.0541188	0.0222712	-0.203209	0.0136297	0.0794116	0.238751	-0.206322	0.151381	0.137325		-0.0453828	-1.06364	0.46901	0.580677	-0.125893	0.00551186	-0.218556	-0.023662	-0.839813	-0.0908381	0.147301	0.750828	-1.55091	0.762097	0.333161
TCGA-EJ-7791-01	3	8-other	0.90938	0.563538	0.46696	0.614067	0.321035	0.228188	0.355537	0.128029	0.303417	0.420018	0.504635	0.443004	0.0222627	0.146589	0.197068	0.357384		1.11333	0.977043	1.43263	0.738631	0.530752	1.21499	0.404373	1.19725	0.978	1.12668	1.28831	-0.0324635	1.07603	1.10769	1.04805
TCGA-EJ-7792-01	3	8-other	1.09121	0.619517	0.473973	0.462706	0.512602	0.165911	0.351866	0.311995	0.286325	0.427433	0.531547	0.41363	0.171764	-0.0979444	0.014583	0.51959		1.26937	0.993311	1.02299	1.28153	0.312776	1.20287	1.03352	1.12303	0.99963	1.19341	1.19613	0.508456	-0.744187	-0.272675	1.57499
TCGA-EJ-7794-01	3	8-other	0.533834	0.463551	0.514883	0.502063	0.687028	0.0443973	0.194574	-0.170029	0.124111	0.470518	0.483399	0.171779	0.221484	-0.0126855	0.194318	0.171334		0.834627	1.08821	1.1295	1.77585	-0.112536	0.683528	-0.61496	0.418589	1.1253	1.07402	0.437163	0.688352	-0.109552	1.08689	0.443641
TCGA-EJ-8470-01	3	8-other	-0.927219	-0.111161	0.759276	0.267902	0.110335	-0.0229922	-0.00776097	-0.0137997	-0.0253544	0.495292	0.178927	-0.0446977	0.0225488	0.138197	0.0139129	-0.241558		-0.767328	1.65513	0.495786	0.141507	-0.348407	0.0154603	-0.0806682	-0.230482	1.19756	0.319039	-0.242171	-0.0314284	1.01356	-0.277744	-0.897687
TCGA-EJ-A46I-01	3	8-other	1.16327	0.283133	-0.0906111	0.215308	0.0435659	-0.0403661	-0.0719891	-0.418446	-0.0954974	-0.0293294	0.111864	0.0519165	0.0507024	-0.0740199	-0.0210471	0.393129		0.331728	-0.316364	0.353451	-0.0477172	-0.409217	-0.196607	-1.46452	-0.535087	-0.332644	0.152747	0.0610177	0.0704362	-0.566102	-0.54219	1.16417
TCGA-EJ-A65G-01	3	8-other	-0.0137934	-0.31907	-0.942018	-0.164272	-0.291977	-0.0283159	-0.297447	-0.419787	-0.29524	-0.776862	-0.585333	-0.300783	0.0965878	-0.237591	-0.0763013	-0.364566		-1.34686	-2.29139	-0.673821	-0.998646	-0.36704	-0.941019	-1.46911	-1.4025	-2.51303	-1.57605	-1.0458	0.236457	-1.78366	-0.960146	-1.29729
TCGA-EJ-A6RA-01	3	8-other	0.43782	-0.129937	-0.0894343	0.0210752	-0.27546	0.139911	-0.122519	-0.0668346	-0.0655833	-0.0920345	-0.0266927	0.0241225	0.118478	-0.0287688	0.0190532	-0.0712588		-0.819666	-0.313634	-0.172209	-0.951836	0.221773	-0.363445	-0.262043	-0.405181	-0.515541	-0.190823	-0.0262036	0.31566	-0.22927	-0.238861	-0.34445
TCGA-EJ-A6RC-01	3	8-other	0.985457	0.00498815	0.332273	0.217321	0.125871	0.193729	0.212015	0.471504	0.113782	0.0671043	0.625228	0.199864	0.350872	0.0121234	0.0559151	0.57899		-0.443574	0.664607	0.358897	0.185534	0.410143	0.741113	1.57903	0.373735	-0.0513691	1.42571	0.525299	1.1565	0.0751159	0.0399711	1.76796
TCGA-EJ-A7NJ-01	3	8-other	0.0574561	0.0586883	0.200287	0.259451	0.126409	0.176801	0.0595786	-0.334155	0.109777	0.370061	-0.0994751	0.256441	-0.176997	0.182393	0.264448	0.0135209		-0.29389	0.358436	0.472916	0.187061	0.35089	0.237801	-1.17625	0.356342	0.832289	-0.371297	0.702844	-0.753419	1.34254	1.61737	-0.0690326
TCGA-EJ-A8FN-01	3	8-other	0.3399	-0.187259	0.673592	-0.135737	-0.149258	-0.0998002	0.213669	0.434356	0.177817	0.307213	0.134201	-0.0518356	0.265982	-0.0864681	0.0171051	0.109609		-0.979447	1.45637	-0.596594	-0.59418	-0.617243	0.746575	1.45199	0.651814	0.648974	0.208135	-0.264571	0.849355	-0.658762	-0.253597	0.243121
TCGA-FC-A8O0-01	3	8-other	0.489201	0.793005	-0.222833	0.812297	-0.383594	-0.105785	-0.197898	-0.0175592	-0.0393995	-0.266452	-0.231523	0.324221	0.129807	-0.168365	-0.0996384	0.261892		1.75295	-0.623082	1.9691	-1.25829	-0.63819	-0.612331	-0.0935255	-0.291475	-1.02428	-0.698729	0.915547	0.35665	-1.26837	-1.13667	0.737831
TCGA-G9-6366-01	3	8-other	-0.81508	-0.0861169	-0.649259	-0.458654	-0.170048	0.217937	-0.255217	-0.222725	-0.0881535	-0.203877	-0.518541	-0.092798	0.402004	-0.0179366	0.106762	-0.351475		-0.697521	-1.61227	-1.47052	-0.653098	0.494873	-0.801585	-0.795176	-0.503195	-0.841762	-1.41043	-0.393116	1.3415	-0.148639	0.424592	-1.25476
TCGA-G9-6367-01	3	8-other	1.58794	-0.0156745	0.140284	0.0574263	-0.141212	0.154979	-0.197418	-0.204721	-0.199348	0.0204992	-0.128779	-0.105322	0.197681	-0.191465	0.150329	0.561829		-0.501169	0.219246	-0.0738304	-0.571377	0.274511	-0.610747	-0.733602	-0.986073	-0.187306	-0.443961	-0.432418	0.602228	-1.44032	0.754142	1.71221
TCGA-G9-6370-01	3	8-other	1.59488	0.0473954	0.47322	0.208888	-0.108327	0.166944	-0.206148	-0.315973	-0.179014	0.49933	0.365347	-0.0158801	0.169432	-0.0296301	0.130523	0.47749		-0.325368	0.991563	0.336075	-0.478182	0.316389	-0.639569	-1.11408	-0.897768	1.20934	0.781294	-0.151737	0.50002	-0.235681	0.604322	1.43823
TCGA-G9-6378-01	3	8-other	1.04097	-0.102161	-0.219615	0.100735	-0.454735	-0.0780344	-0.325582	0.143486	-0.19314	-0.254927	0.0541404	-0.0219519	-0.128997	-0.225701	0.0873304	0.352966		-0.742241	-0.615615	0.0433768	-1.4599	-0.54106	-1.03392	0.457236	-0.959114	-0.990662	0.00961388	-0.170792	-0.579745	-1.69516	0.277605	1.0337
TCGA-G9-6499-01	3	8-other	-0.0111381	-0.333105	-0.0152418	-0.542418	-0.385504	0.365132	-0.0675915	0.151856	-0.0259641	-0.0368287	-0.321802	-0.13829	0.0138596	0.0792106	0.0728683	-0.0250126		-1.38598	-0.141529	-1.69721	-1.2637	1.01007	-0.182087	0.485862	-0.23313	-0.354518	-0.922588	-0.535877	-0.0628675	0.574488	0.16821	-0.194213
TCGA-G9-7519-01	3	8-other	1.03755	-0.105269	-0.219847	-0.45517	-0.000877389	0.240502	0.241188	0.213881	0.141401	-0.217745	-0.100761	0.125309	0.245079	-0.0235216	0.170106	0.156324		-0.750906	-0.616154	-1.46109	-0.173669	0.573851	0.837437	0.697978	0.493676	-0.882209	-0.374487	0.291333	0.773723	-0.190212	0.903737	0.394881
TCGA-G9-7521-01	3	8-other	-0.627989	-0.240307	0.300524	0.153745	-0.188148	0.421685	-0.0133128	0.229028	-0.0856652	0.330654	-0.14231	0.167721	0.140734	0.058186	0.0906284	0.408287		-1.12731	0.590959	0.186841	-0.704395	1.20801	-0.00287074	0.749782	-0.49239	0.717346	-0.477512	0.424428	0.396186	0.417989	0.302551	1.21341
TCGA-HC-7233-01	3	8-other	-0.182061	0.320393	0.171607	-0.073617	0.408752	-0.00489264	0.141523	0.0416075	0.227754	0.141718	0.311728	0.160142	0.205961	-0.0158942	0.0612566	-0.0286218		0.435588	0.291909	-0.428477	0.987219	-0.285056	0.508364	0.108819	0.868673	0.166262	0.648338	0.400646	0.632188	-0.133436	0.0803756	-0.205938
TCGA-HC-7736-01	3	8-other	0.0963373	0.461682	0.362291	0.26206	0.363564	0.0813331	0.121055	-0.105353	-0.0140829	0.561864	0.292954	0.254112	0.223605	-0.0534347	0.108821	0.103926		0.829419	0.734241	0.479977	0.859158	0.0167434	0.440781	-0.393772	-0.181534	1.39173	0.601787	0.695535	0.696025	-0.412873	0.440164	0.22466
TCGA-HC-7737-01	3	8-other	0.553982	0.273034	0.4075	0.178695	0.66725	0.143195	0.21326	-0.0690898	0.241667	0.468617	0.451139	0.35702	0.586737	0.0621592	0.0613783	0.123256		0.30358	0.839113	0.254362	1.7198	0.233268	0.745222	-0.269756	0.929091	1.11975	0.994028	1.01847	2.0099	0.447564	0.0812964	0.287454
TCGA-HC-7740-01	3	8-other	1.31823	0.183957	0.417655	0.384905	0.253476	0.379711	0.250398	-0.199912	0.0911791	0.388858	0.336147	0.431265	0.322128	-0.0170163	0.0552555	0.646079		0.0552843	0.862668	0.812436	0.547169	1.0611	0.867847	-0.717155	0.275579	0.887114	0.708888	1.25147	1.0525	-0.141789	0.0349823	1.98591
TCGA-HC-7742-01	3	8-other	0.812814	-0.155036	0.0180762	0.0477631	0.0111685	0.100546	0.134708	0.0309731	0.175245	0.158107	0.268453	0.0513559	0.102297	0.0144307	0.107121	0.409525		-0.889626	-0.0642403	-0.0999822	-0.139531	0.0839896	0.485861	0.0724509	0.640644	0.214064	0.541032	0.0592586	0.257114	0.0922911	0.427307	1.21743
TCGA-HC-7750-01	3	8-other	1.65361	0.0607212	-0.123646	0.383724	0.116528	0.194872	0.0889101	-0.00589558	-0.0579099	-0.0949164	0.0947042	0.0621761	0.0446223	-0.106736	-0.0645789	0.534037		-0.288223	-0.392995	0.809241	0.159058	0.414142	0.334647	-0.0536369	-0.371859	-0.523947	0.110198	0.0932138	0.0484374	-0.809629	-0.871476	1.62192
TCGA-HC-8216-01	3	8-other	0.159021	-0.450552	0.26392	0.0141817	0.044896	-0.102586	-0.0298503	-0.134304	-0.018884	0.151833	0.236478	-0.0432316	0.0310699	-0.00412754	0.135087	-0.289452		-1.71335	0.506047	-0.190865	-0.0439477	-0.626994	-0.057474	-0.492783	-0.202384	0.195765	0.461745	-0.23757	-0.000597566	-0.0458497	0.638849	-1.05328
TCGA-HC-8266-01	3	8-other	0.566596	0.483741	0.814308	0.419244	0.267758	0.0908557	0.44209	0.408814	0.359239	0.643596	0.55114	0.360255	0.357668	0.0646852	0.134937	0.275908		0.890907	1.78279	0.905369	0.587644	0.0500736	1.50077	1.36463	1.43966	1.63013	1.24199	1.02863	1.18109	0.466366	0.637716	0.783363
TCGA-HI-7170-01	3	8-other	1.21547	0.14907	0.507132	0.142833	0.0823291	0.318942	0.368212	0.076658	0.277578	0.401418	0.459167	0.524371	0.0445265	0.131625	0.000237514	0.604383		-0.0419593	1.07023	0.157308	0.0621376	0.848401	1.25684	0.228689	1.08504	0.92375	1.01393	1.54365	0.0480905	0.964642	-0.381188	1.85045
TCGA-J4-8200-01	3	8-other	0.657353	0.0948945	0.591608	0.248875	0.113385	-0.124692	0.0385941	0.165801	0.0942323	0.387097	0.082288	0.0285429	0.336487	-0.205983	0.116903	0.12901		-0.192968	1.26619	0.444294	0.15015	-0.704367	0.168515	0.533549	0.288838	0.881979	0.0794099	-0.0123318	1.10445	-1.54839	0.501296	0.306149
TCGA-KC-A4BL-01	3	8-other	0.758142	0.363389	0.345381	0.479938	0.168729	0.209384	0.0621617	-0.0633479	0.0119144	0.240795	0.571339	0.258412	0.118918	0.0398708	0.0810018	0.311913		0.555437	0.695014	1.06963	0.306996	0.464934	0.24633	-0.250119	-0.0686376	0.455249	1.29208	0.709029	0.317251	0.281658	0.229733	0.900328
TCGA-KC-A7F3-01	3	8-other	0.232105	0.208857	-0.10547	-0.211894	-0.0307484	0.378515	0.0420865	-0.174886	-0.0304015	-0.105704	0.0630662	0.167409	0.21758	0.148401	0.263883	-0.080602		0.124691	-0.350832	-0.8027	-0.258324	1.05691	0.180046	-0.631569	-0.2524	-0.555411	0.0317467	0.42345	0.674226	1.08952	1.61309	-0.374802
TCGA-KC-A7FE-01	3	8-other	1.45781	0.169367	0.715392	0.482305	0.0483515	0.0712928	0.0303688	0.545546	0.02772	0.400114	0.47966	0.27673	0.0213565	-0.133545	-0.0243183	0.67296		0.0146164	1.55333	1.07603	-0.0341547	-0.0183989	0.141356	1.83224	0	0.919947	1.06475	0.766513	-0.0357422	-1.00918	-0.566934	2.07323
TCGA-KK-A7AV-01	3	8-other	-0.0887134	0.201493	0.402753	0.219302	0.0830692	0.268013	0.328519	0.34024	0.220774	0.2336	0.463088	0.527698	0.45072	0.208161	0.134001	0.0538567		0.104165	0.828101	0.36426	0.0642352	0.670142	1.12578	1.13012	0.838359	0.434261	1.02366	1.55409	1.51777	1.53434	0.630631	0.0620029
TCGA-KK-A8IL-01	3	8-other	0.367737	-0.0769251	0.528415	-0.13424	-0.0850424	0.215773	0.08214	0.0307948	0.222633	0.483033	0.247601	0.384738	0.0334119	0.198888	0.0201975	0.25154		-0.6719	1.1196	-0.592544	-0.412193	0.487296	0.312294	0.0718409	0.846435	1.1618	0.489327	1.10546	0.00787604	1.46532	-0.230205	0.7042
TCGA-TK-A8OK-01	3	8-other	2.25845	0.343319	0.640825	0.889046	0.374425	0.209927	0.373053	0.323742	0.190105	0.41315	0.69587	0.32787	0.301698	-0.244382	-0.00636966	0.67732		0.499491	1.38036	2.17681	0.889936	0.466834	1.27283	1.0737	0.705179	0.95797	1.60087	0.926997	0.978582	-1.83421	-0.431166	2.0874
TCGA-V1-A8MF-01	3	8-other	0.646144	-0.331126	0.162861	0.525322	0.0240455	0.148639	0.321382	0.10274	0.0749325	0.085928	0.307982	0.314439	0.016399	-0.0561985	0.132358	-0.108649		-1.38046	0.27162	1.19245	-0.103038	0.252323	1.10222	0.317888	0.205026	0.00353567	0.63905	0.884849	-0.0536795	-0.433446	0.618202	-0.465915
TCGA-V1-A8MU-01	3	8-other	1.28914	0.269879	0.56296	0.363604	0.0464855	0.51884	0.435701	0.444357	0.37609	0.258112	0.576178	0.624581	0.252511	0.120647	0.17932	0.379712		0.294785	1.19974	0.754789	-0.0394429	1.54807	1.47968	1.48619	1.51284	0.505759	1.30408	1.85812	0.800615	0.882923	0.973436	1.12058
TCGA-V1-A8WL-01	3	8-other	0.189483	-0.181586	0.138997	0.0762113	-0.0591615	0.254763	0.0833692	0.0274717	0.136699	0.0136612	0.330466	0.276875	0.217672	-0.0567182	0.114776	-0.0220248		-0.963631	0.216261	-0.0229921	-0.338847	0.623767	0.316352	0.0604762	0.473255	-0.207251	0.694801	0.766968	0.674561	-0.437315	0.485212	-0.184507
TCGA-VN-A88I-01	3	8-other	2.06527	0.362383	0.699616	0.39963	0.0192264	0.297582	0.248884	0.472627	0.133776	0.26163	1.03371	0.463211	0.148004	-0.208266	0.00927992	0.846862		0.552632	1.51674	0.852286	-0.116695	0.773636	0.862846	1.58287	0.460561	0.516017	2.4386	1.35172	0.422488	-1.56538	-0.312789	2.63817
TCGA-VN-A88N-01	3	8-other	-1.02705	-0.635673	-0.507386	-0.58605	-0.649426	-0.0444766	-0.298258	-0.022549	-0.185954	-0.40898	-0.522172	-0.0876938	-0.241281	0.101347	-0.0184631	-0.250334		-2.22936	-1.28316	-1.81529	-2.01166	-0.423604	-0.943697	-0.11059	-0.927904	-1.44	-1.41943	-0.377099	-0.98601	0.739265	-0.522644	-0.926197
TCGA-VP-A87E-01	3	8-other	0.280331	0.315254	0.658955	0.163637	0.599833	0.031304	0.480622	-0.188842	0.345129	0.441134	0.640801	0.161392	0.564906	-0.0361374	0.114524	0.369542		0.421264	1.42242	0.213612	1.52874	-0.158364	1.62799	-0.679297	1.37839	1.03959	1.46432	0.404567	1.93091	-0.284119	0.483306	1.08754
TCGA-XA-A8JR-01	3	8-other	0.491586	-0.291179	-0.0605035	-0.0740641	-0.013181	0.0913568	-0.0194444	-0.0528198	0.0239443	-0.151925	0.0489733	-0.0424034	0.227566	-0.0628039	-0.0262452	0.0885022		-1.26911	-0.246523	-0.429687	-0.208538	0.0518272	-0.0231157	-0.214114	-0.0163962	-0.690229	-0.00319867	-0.234971	0.710358	-0.482614	-0.58151	0.174553
TCGA-YL-A8HO-01	3	8-other	1.19644	0.251447	0.804524	0.731227	0.190462	0.221574	0.717564	0.656858	0.49678	0.562665	0.609406	0.518837	0.0777149	0.0482795	0.137416	0.207663		0.243408	1.76009	1.7497	0.368585	0.507602	2.41033	2.21292	2.03695	1.39407	1.38647	1.52628	0.168172	0.344249	0.656461	0.561659
TCGA-YL-A8SB-01	3	8-other	1.01986	0.248408	0.209355	0.716384	0.226304	0.0179257	0.32942	0.243585	0.245929	0.0312982	0.379526	0.382273	-0.0366546	0.00440189	0.148296	0.181983		0.234938	0.379472	1.70953	0.470162	-0.205189	1.12876	0.799566	0.947601	-0.155807	0.816453	1.09772	-0.245636	0.0176401	0.738766	0.478237
TCGA-YL-A8SK-01	3	8-other	1.25265	-0.129933	0.443018	0.533069	-0.0723429	-0.0426342	0.118845	0.193308	0.1681	0.394979	0.683397	0.351091	0.0466866	0.145454	0.0506308	0.422238		-0.819655	0.921503	1.21342	-0.376202	-0.417156	0.433485	0.627623	0.609617	0.904969	1.56994	0.999869	0.0559062	1.06758	0	1.25873
TCGA-YL-A9WJ-01	3	8-other	0.257942	0.356419	0.446625	0.208499	0.65976	0.250604	0.295072	0.125382	0.236237	0.465872	0.612125	0.377904	-0.0323359	0.228708	0.177353	0.0340972		0.536007	0.92987	0.335024	1.69858	0.609209	1.01535	0.395321	0.90551	1.11175	1.39322	1.08401	-0.23001	1.68729	0.958561	-0.00218821
TCGA-ZG-A8QW-01	3	8-other	0.391267	0.580308	0.472231	0.63018	-0.0987561	0.853685	1.11137	0.685623	0.576976	0.229487	0.359909	0.974626	0.285704	-0.08894	0.271138	0.124406		1.16008	0.989269	1.47623	-0.451057	2.72006	3.71057	2.3113	2.38521	0.422265	0.76781	2.95661	0.920712	-0.677161	1.66797	0.291192
