# Supplementary material for: Caveolin-1-mediated sphingolipid oncometabolism underlies a metabolic vulnerability of prostate cancer
Source: Nat Commun. 2020 Aug 27;11:4279. doi: 10.1038/s41467-020-17645-z (PMC7453025; doi:10.1038/s41467-020-17645-z)
Supplement: Supplementary file 6 — Supplementary Data 3 [file 41467_2020_17645_MOESM6_ESM.xlsx]

## Sheet: Sheet2
	Extracellular Vesicles
	LNCaP	PC3M
Domain	Adjusted Peak Area Units†	Adjusted Peak Area Units†	Adduct(s)	Metabolite
Acylcarnitine	8	2	[M+H]+	Acetylcarnitine
Acylcarnitine	0	0	[M+H]+	Acylcarnitine(C16:0)
Acylcarnitine	3	0	[M+H]+	Acylcarnitine(C18:1 )
Acylcarnitine	2	5	[M+H]+	L-carnitine
Acylcarnitine	2	2	[M+H]+	O-butanoyl-R-carnitine
Cardiolipin	12	0	[M+Na]+	CL(68:3)
Cardiolipin	40	0	[M+NH4]+	CL(68:4)
Cardiolipin	15	134	[M+NH4]+	CL(68:4)iso
Cardiolipin	93	155	[M+NH4]+	CL(70:5)
Cardiolipin	8	0	[M+NH4]+	CL(70:6)
Ceramide	12	2	[M+Na]+	Ceramide(17:0_17:0)
Ceramide	89	157	[M+H]+	Ceramide(18:0_16:0)
Ceramide	27	23	[M+Na]+	Ceramide(18:1/18:0)
Ceramide	38	307	[M+Na]+	Ceramide(18:1_24:1)
Ceramide	17	20	[M+Na]+	Ceramide(18:2_16:0)
Ceramide	0	17	[M+Na]+	Ceramide(32:1)
Ceramide	269	528	[M+Na]+	Ceramide(34:1)
Ceramide	0	15	[M+H]+	Ceramide(36:0)
Ceramide	0	5	[M+Na]+	Ceramide(36:2)
Ceramide	9	20	[M+Na]+	Ceramide(38:2)
Ceramide	0	169	[M+H]+	Ceramide(40:0)
Ceramide	0	0	[M+H]+	Ceramide(40:0)
Ceramide	92	120	[M+H]+	Ceramide(40:1)
Ceramide	30	41	[M+Na]+	Ceramide(40:2)
Ceramide	13	20	[M-H2O+H]+	Ceramide(41:1)
Ceramide	33	85	[M+H]+	Ceramide(42:0)
Ceramide	97	660	[M+Na]+	Ceramide(42:1)iso
Ceramide	114	483	[M+Na]+	Ceramide(42:2)
Ceramide	12	0	[M+Na]+	Ceramide(44:1)
Ceramide	0	46	[M+Na]+	Ceramide(44:2)
Cholesterol	137	409	[M-H2O+H]+	Cholesterol
Cholesterol Ester	0	0	[M-H2O+H]+	Cholesterol Ester(16:0)
Cholesterol Ester	14	7	[M+NH4]+	Cholesterol Ester(16:1)
Cholesterol Ester	269	101	[M+Na]+	Cholesterol Ester(18:2)
Cholesterol Ester	53	23	[M+Na]+	Cholesterol Ester(20:3)
Cholesterol Ester	984	429	[M+NH4]+	Cholesterol Ester(20:4)
Cholesterol Ester	94	26	[M+NH4]+	Cholesterol Ester(20:5)
Cholesterol Ester	0	0	[M+H]+	Cholesterol Ester(22:4)
Cholesterol Ester	638	294	[M+NH4]+	Cholesterol Ester(22:6)
Diacylglycerol	13	53	[M+Na]+	Diacylglycerol(30:0)
Diacylglycerol	0	0	[M+Na]+	Diacylglycerol(32:0)
Diacylglycerol	0	0	[M+Na]+	Diacylglycerol(34:0)
Diacylglycerol	35	1083	[M+Na]+	Diacylglycerol(34:1)
Diacylglycerol	13	166	[M+Na]+	Diacylglycerol(34:2)
Diacylglycerol	1	4	[M+Na]+	Diacylglycerol(34:3)
Diacylglycerol	9	13	[M+Na]+	Diacylglycerol(35:1)
Diacylglycerol	0	4	[M+Na]+	Diacylglycerol(35:2)
Diacylglycerol	94	540	[M+Na]+	Diacylglycerol(36:1)
Diacylglycerol	29	560	[M+Na]+	Diacylglycerol(36:2)
Diacylglycerol	27	61	[M+Na]+	Diacylglycerol(36:3)
Diacylglycerol	7	25	[M+Na]+	Diacylglycerol(36:4)
Diacylglycerol	0	0	[M+Na]+	Diacylglycerol(37:7)
Diacylglycerol	0	49	[M+Na]+	Diacylglycerol(38:6)
Glycosphinoglipid	27	9	[M+NH4]+	Galalpha1-3(Fucalpha1-2)Galbeta1-4Glcbeta-Ceramide(d18:1/16:0);NeuAc?2-3Gal?1-4Glc?-Cer(34:1);NeuAc?2-3Gal?1-4Glc?-Ceramide(d18:1/16:0);Putative_NeuAcalpha2-3Galbeta1-4Glcbeta-Cer(d18:1/16:0)
Glycosphinoglipid	8	24	[M-H2O+H]+	GlucosylCeramide(18:1/18:0)
Glycosphinoglipid	14	19	[M+H]+	GlucosylCeramide(36:2)
Glycosphinoglipid	416	997	[M+Na]+	GlucosylCeramide(42:1)
Glycosphinoglipid	359	413	[M+H]+	LactosylCeramide(18:1/16:0)
Glycosphinoglipid	197	480	[M+Na]+	LactosylCeramide(18:1/20:4)
Glycosphinoglipid	372	1448	[M-H2O+H]+	LactosylCeramide(30:1)
Glycosphinoglipid	1812	3578	[M+H]+	LactosylCeramide(32:0)
Glycosphinoglipid	51	66	[M+H]+	LactosylCeramide(34:0)
Glycosphinoglipid	0	0	[M+H]+	LactosylCeramide(42:0)
Glycosphinoglipid	18	34	[M+H]+	NeuAc?2-3Gal?1-4Glc?-Cer(34:1);NeuAc?2-3Gal?1-4Glc?-Ceramide(d18:1/16:0);Putative_NeuAcalpha2-3Galbeta1-4Glcbeta-Cer(d18:1/16:0)
Glycosphinoglipid	0	0	[M+H]+	NeuAc?2-3Gal?1-4Glc?-Cer(38:1)
Glycosphinoglipid	0	0	[M+H]+	Putative_GalNAcbeta1-4(NeuAcalpha2-3)Galbeta1-4Glcbeta-Cer(d18:1/16:0);Putative_NeuAcalpha2-6GalNAcbeta1-4Galbeta1-4Glcbeta-Cer(d18:1/16:0)
Glycosphinoglipid	84	69	[M+H]+	Putative_NeuAcalpha2-3Galbeta1-4Glcbeta-Cer(d18:1/24:0)
Glycosphinoglipid	44	90	[M+H]+	Putative_NeuAcalpha2-3Galbeta1-4Glcbeta-Cer(d18:1/24:1(15Z))
Glycosphinoglipid	49	76	[M+Na]+	Trihexosylceramide(34:1)
Lysophospholipid	32	20	[M+H]+	Lysophosphatidylcholine(14:0)
Lysophospholipid	0	0	[M+H]+	Lysophosphatidylcholine(15:0)
Lysophospholipid	306	460	[M+H]+	Lysophosphatidylcholine(16:0)
Lysophospholipid	17	67	[M+H]+	Lysophosphatidylcholine(16:1)
Lysophospholipid	13	13	[M+H]+	Lysophosphatidylcholine(17:0)
Lysophospholipid	406	237	[M+H]+	Lysophosphatidylcholine(18:0)
Lysophospholipid	130	340	[M+H]+	Lysophosphatidylcholine(18:1)
Lysophospholipid	0	0	[M+H]+	Lysophosphatidylcholine(20:0)
Lysophospholipid	12	12	[M+H]+	Lysophosphatidylcholine(20:1)
Lysophospholipid	0	176	[M+H]+	Lysophosphatidylcholine(O-16:0/0:0)
Lysophospholipid	5	64	[M+H]+	Lysophosphatidylcholine(P-16:0)
Lysophospholipid	8	21	[M+H]+	Lysophosphatidylcholine(P-18:0/0:0)
Lysophospholipid	17	29	[M+H]+	Lysophosphatidylcholine(P-18:0/0:0) or Lysophosphatidylcholine(O-18:1)
Lysophospholipid	3	24	[M+H]+	Lysophosphatidylethanolamine(16:0)
Lysophospholipid	11	31	[M+H]+	Lysophosphatidylethanolamine(18:0)
Lysophospholipid	2	7	[M+Na]+	Lysophosphatidylethanolamine(20:3)
Lysophospholipid	0	1	[M+H]+	PlasLysophosphatidylethanolamine(p-22:0)
Monoacylglycerol	9	0	[M+Na]+	MG(17:0)
Monoacylglycerol	30840	6827	[M+Na]+	Monoacylglycerol(18:0/0:0/0:0)
Monoacylglycerol	141	35	[M+Na]+	Monoacylglycerol(20:0/0:0/0:0)
Monoacylglycerol	0	15	[M+K]+	N-Oleoyl ethanolamine
Other	0	0	[M+H]+	Sphinganine-C17
Other	0	15	[M-H2O+H]+	Sphingosine(C18:1)
Oxylipin	0	0	[M+H]+	11-dehydro-2,3-dinor-TXB2
Phospholipid	410	433	[M+H]+	Phosphatidylcholine(28:0)
Phospholipid	5210	9554	[M+H]+	Phosphatidylcholine(30:0)
Phospholipid	625	759	[M+H]+	Phosphatidylcholine(30:1)
Phospholipid	272	1617	[M+H]+	Phosphatidylcholine(31:0)
Phospholipid	7112	17566	[M+H]+	Phosphatidylcholine(32:0)
Phospholipid	7812	26827	[M+H]+	Phosphatidylcholine(32:1)
Phospholipid	514	955	[M+H]+	Phosphatidylcholine(32:2)
Phospholipid	391	2187	[M+H]+	Phosphatidylcholine(33:0)
Phospholipid	1020	4472	[M+H]+	Phosphatidylcholine(33:1)
Phospholipid	117	262	[M+H]+	Phosphatidylcholine(33:2)
Phospholipid	1	16	[M+H]+	Phosphatidylcholine(33:3)
Phospholipid	173	657	[M+H]+	Phosphatidylcholine(33:5)
Phospholipid	1726	3905	[M+H]+	Phosphatidylcholine(34:0)
Phospholipid	36048	94431	[M+H]+	Phosphatidylcholine(34:1)
Phospholipid	2201	8175	[M+H]+	Phosphatidylcholine(34:2)
Phospholipid	32	178	[M+H]+	Phosphatidylcholine(34:3)
Phospholipid	345	1125	[M+H]+	Phosphatidylcholine(35:2)
Phospholipid	0	13	[M+H]+	Phosphatidylcholine(35:3)
Phospholipid	120	105	[M+H]+	Phosphatidylcholine(35:4)
Phospholipid	9901	24303	[M+H]+	Phosphatidylcholine(36:1)
Phospholipid	4881	26241	[M+H]+	Phosphatidylcholine(36:2)
Phospholipid	463	1627	[M+H]+	Phosphatidylcholine(36:5)
Phospholipid	2670	4153	[M+H]+	Phosphatidylcholine(38:2)
Phospholipid	848	1983	[M+H]+	Phosphatidylcholine(38:4)
Phospholipid	2094	3929	[M+H]+	Phosphatidylcholine(38:5)
Phospholipid	1271	4980	[M+H]+	Phosphatidylcholine(38:5)
Phospholipid	17	28	[M+Na]+	Phosphatidylcholine(38:6)
Phospholipid	1030	1850	[M+H]+;[M+Na]+	Phosphatidylcholine(40:4);Phosphatidylethanolamine(41:1)
Phospholipid	1324	2948	[M+H]+	Phosphatidylcholine(40:6)
Phospholipid	282	714	[M+H]+	Phosphatidylcholine(40:7)
Phospholipid	14	64	[M+H]+	Phosphatidylcholine(40:8)
Phospholipid	0	0	[M+H]+	Phosphatidylcholine(40:8)
Phospholipid	99	456	[M+H]+	Phosphatidylcholine(42:10)
Phospholipid	898	5274	[M+H]+	Phosphatidylethanolamine(36:1)
Phospholipid	307	928	[M+H]+	Phosphatidylethanolamine(36:4)
Phospholipid	293	1697	[M+Na]+	Phosphatidylethanolamine(38:4)
Phospholipid	1119	3316	[M+Na]+	Phosphatidylethanolamine(38:4)
Phospholipid	151	351	[M+Na]+	Phosphatidylethanolamine(40:6)
Phospholipid	1299	2258	[M+H]+	Phosphatidylethanolamine(41:1)
Phospholipid	18	24	[M+H]+	Phosphatidylethanolamine(41:3)
Phospholipid	102	203	[M+H]+	PlasPhosphatidylcholine(o-30:1) or PlasPhosphatidylcholine(p-30:0)
Phospholipid	2951	7728	[M+H]+	PlasPhosphatidylcholine(o-32:0)
Phospholipid	1348	11130	[M+H]+	PlasPhosphatidylcholine(o-32:1) or PlasPhosphatidylcholine(p-32:0)
Phospholipid	4748	29869	[M+H]+	PlasPhosphatidylcholine(o-34:1) or PlasPhosphatidylcholine(p-34:0)
Phospholipid	210	522	[M+Na]+	PlasPhosphatidylcholine(o-34:4) or PlasPhosphatidylcholine(p-34:3)
Phospholipid	152	290	[M+Na]+	PlasPhosphatidylcholine(o-38:4) or PlasPhosphatidylcholine(p-38:3)
Phospholipid	433	1335	[M+Na]+	PlasPhosphatidylcholine(o-38:7) or PlasPhosphatidylcholine(p-38:6);PlasPhosphatidylcholine(p-38:6)
Phospholipid	201	183	[M+H]+	PlasPhosphatidylcholine(o-40:2) or PlasPhosphatidylcholine(p-40:1)
Phospholipid	212	602	[M+H]+	PlasPhosphatidylcholine(o-40:5) or PlasPhosphatidylcholine(p-40:4)
Phospholipid	104	144	[M+H]+	PlasPhosphatidylcholine(o-42:5) or PlasPhosphatidylcholine(p-42:4)
Phospholipid	242	817	[M-H2O+H]+	PlasPhosphatidylcholine(o-42:5) or PlasPhosphatidylcholine(p-42:4)
Phospholipid	487	1030	[M+Na]+	PlasPhosphatidylcholine(p-36:0)
Phospholipid	3199	12416	[M+H]+	PlasPhosphatidylethanolamine(o-34:2) or PlasPhosphatidylethanolamine(p-34:1)
Phospholipid	250	1015	[M+H]+	PlasPhosphatidylethanolamine(o-34:3) or PlasPhosphatidylethanolamine(p-34:2)
Phospholipid	1467	5454	[M+H]+	PlasPhosphatidylethanolamine(o-36:5) or PlasPhosphatidylethanolamine(p-36:4)
Phospholipid	136	436	[M+Na]+	PlasPhosphatidylethanolamine(o-38:4) or PlasPhosphatidylethanolamine(p-38:3)
Phospholipid	672	694	[M+Na]+	PlasPhosphatidylethanolamine(o-38:4) or PlasPhosphatidylethanolamine(p-38:3)
Phospholipid	1613	4124	[M+H]+	PlasPhosphatidylethanolamine(o-38:5) or PlasPhosphatidylethanolamine(p-38:4)
Phospholipid	870	2023	[M+H]+	PlasPhosphatidylethanolamine(o-40:6) or PlasPhosphatidylethanolamine(p-40:5)
Phospholipid	232	598	[M+Na]+	PlasPhosphatidylethanolamine(o-40:7) or PlasPhosphatidylethanolamine(p-40:6)
Phospholipid	6	10	[M+NH4]+	PlasPhosphatidylethanolamine(p-31:1)
Sphingomyelin	875	1034	[M+H]+	Sphingomyelin(32:1)
Sphingomyelin	18	15	[M+H]+	Sphingomyelin(32:2)
Sphingomyelin	697	1094	[M+H]+	Sphingomyelin(33:1)
Sphingomyelin	440	1220	[M+Na]+	Sphingomyelin(34:0)
Sphingomyelin	37108	34365	[M+H]+	Sphingomyelin(34:1)
Sphingomyelin	39	69	[M+Na]+	Sphingomyelin(34:1)iso
Sphingomyelin	3012	2657	[M+H]+	Sphingomyelin(34:2)
Sphingomyelin	11	382	[M+Na]+	Sphingomyelin(35:1)
Sphingomyelin	916	772	[M+H]+	Sphingomyelin(36:2)
Sphingomyelin	1656	1455	[M+Na]+	Sphingomyelin(40:1)
Sphingomyelin	7	38	[M+K]+	Sphingomyelin(40:2)
Sphingomyelin	0	0	[M+Na]+	Sphingomyelin(40:3)
Sphingomyelin	77	217	[M+H]+	Sphingomyelin(42:1)
Sphingomyelin	2752	10632	[M+H]+	Sphingomyelin(42:1)
Sphingomyelin	7086	17279	[M+H]+	Sphingomyelin(42:2)
Sphingomyelin	174	240	[M+H]+	Sphingomyelin(42:3)
Sphingomyelin	1	54	[M+H]+	Sphingomyelin(43:1)
Sphingomyelin	118	383	[M+H]+	Sphingomyelin(43:2)
Sphingomyelin	149	1178	[M+H]+	Sphingomyelin(44:2)
Triacylglycerol	270	269	[M+NH4]+	Triacylglycerol(14:0_16:0_18:1)
Triacylglycerol	938	706	[M+NH4]+	Triacylglycerol(16:0_16:1_18:1)
Triacylglycerol	266	369	[M+NH4]+	Triacylglycerol(16:0_16:1_18:2)
Triacylglycerol	26	0	[M+NH4]+	Triacylglycerol(16:0_16:1_18:2)
Triacylglycerol	704	386	[M+NH4]+	Triacylglycerol(16:0_18:1_18:2)
Triacylglycerol	145	41	[M+NH4]+	Triacylglycerol(16:1_18:1_18:2)
Triacylglycerol	18	120	[M+NH4]+	Triacylglycerol(43:1)
Triacylglycerol	26	0	[M+NH4]+	Triacylglycerol(44:0)
Triacylglycerol	68	56	[M+NH4]+	Triacylglycerol(44:2)
Triacylglycerol	13	0	[M+NH4]+	Triacylglycerol(45:0)
Triacylglycerol	8	0	[M+NH4]+	Triacylglycerol(46:0)
Triacylglycerol	254	235	[M+NH4]+	Triacylglycerol(46:1)
Triacylglycerol	0	0	[M+NH4]+	Triacylglycerol(46:2)
Triacylglycerol	11	0	[M+NH4]+	Triacylglycerol(46:4)
Triacylglycerol	117	43	[M+NH4]+	Triacylglycerol(47:0)
Triacylglycerol	191	0	[M+NH4]+	Triacylglycerol(48:0)
Triacylglycerol	396	309	[M+NH4]+	Triacylglycerol(48:2)
Triacylglycerol	15	24	[M+NH4]+	Triacylglycerol(48:3)
Triacylglycerol	52	39	[M+NH4]+	Triacylglycerol(48:3)
Triacylglycerol	211	0	[M+NH4]+	Triacylglycerol(49:1)
Triacylglycerol	26	94	[M+NH4]+	Triacylglycerol(49:2)
Triacylglycerol	0	0	[M+NH4]+	Triacylglycerol(49:2)
Triacylglycerol	237	110	[M+NH4]+	Triacylglycerol(50:0)
Triacylglycerol	1039	637	[M+NH4]+	Triacylglycerol(50:1)
Triacylglycerol	48	23	[M+NH4]+	Triacylglycerol(50:4)
Triacylglycerol	116	56	[M+NH4]+	Triacylglycerol(51:1)
Triacylglycerol	6	0	[M+NH4]+	Triacylglycerol(51:1)
Triacylglycerol	86	87	[M+NH4]+	Triacylglycerol(51:1)iso
Triacylglycerol	106	6	[M+NH4]+	Triacylglycerol(51:2)
Triacylglycerol	51	0	[M+NH4]+	Triacylglycerol(52:0)
Triacylglycerol	461	328	[M+NH4]+	Triacylglycerol(52:1)
Triacylglycerol	1324	647	[M+NH4]+	Triacylglycerol(52:2)
Triacylglycerol	11	9	[M+NH4]+	Triacylglycerol(52:6)
Triacylglycerol	0	0	[M+NH4]+	Triacylglycerol(52:6)
Triacylglycerol	2	0	[M+NH4]+	Triacylglycerol(52:7)
Triacylglycerol	79	13	[M+NH4]+	Triacylglycerol(53:0)
Triacylglycerol	135	41	[M+NH4]+	Triacylglycerol(53:2)
Triacylglycerol	0	0	[M+NH4]+	Triacylglycerol(53:4)
Triacylglycerol	60	0	[M+Na]+	Triacylglycerol(54:0)
Triacylglycerol	156	2	[M+NH4]+	Triacylglycerol(54:1)
Triacylglycerol	706	285	[M+NH4]+	Triacylglycerol(54:2)
Triacylglycerol	0	35	[M+NH4]+	Triacylglycerol(54:3)
Triacylglycerol	703	212	[M+NH4]+	Triacylglycerol(54:3)
Triacylglycerol	398	117	[M+NH4]+	Triacylglycerol(54:4)
Triacylglycerol	215	0	[M+NH4]+	Triacylglycerol(54:5)
Triacylglycerol	82	78	[M+Na]+	Triacylglycerol(54:6)
Triacylglycerol	43	79	[M+Na]+	Triacylglycerol(54:6)
Triacylglycerol	121	32	[M+NH4]+	Triacylglycerol(55:1)
Triacylglycerol	23	24	[M+NH4]+	Triacylglycerol(55:3)
Triacylglycerol	10	8	[M+NH4]+	Triacylglycerol(55:3)_iso
Triacylglycerol	2	8	[M+NH4]+	Triacylglycerol(55:4)
Triacylglycerol	0	0	[M+NH4]+	Triacylglycerol(55:4)
Triacylglycerol	4	0	[M+NH4]+	Triacylglycerol(55:5)
Triacylglycerol	6	3	[M+NH4]+	Triacylglycerol(56:1)iso
Triacylglycerol	176	0	[M+NH4]+	Triacylglycerol(56:2)_iso
Triacylglycerol	388	54	[M+NH4]+	Triacylglycerol(56:3)
Triacylglycerol	243	5	[M+NH4]+	Triacylglycerol(56:4)_iso
Triacylglycerol	71	40	[M+NH4]+	Triacylglycerol(56:4)_iso
Triacylglycerol	231	28	[M+NH4]+	Triacylglycerol(56:5)
Triacylglycerol	8	0	[M+NH4]+	Triacylglycerol(56:6)
Triacylglycerol	16	27	[M+NH4]+	Triacylglycerol(56:7)
Triacylglycerol	114	37	[M+NH4]+	Triacylglycerol(56:7)
Triacylglycerol	70	36	[M+NH4]+	Triacylglycerol(57:1)
Triacylglycerol	194	57	[M+NH4]+	Triacylglycerol(57:2)
Triacylglycerol	2	1	[M+NH4]+	Triacylglycerol(57:3)
Triacylglycerol	60	46	[M+NH4]+	Triacylglycerol(57:3)
Triacylglycerol	9	0	[M+NH4]+	Triacylglycerol(57:6)
Triacylglycerol	14	27	[M+NH4]+	Triacylglycerol(58:1)
Triacylglycerol	4	4	[M+NH4]+	Triacylglycerol(58:2)
Triacylglycerol	58	13	[M+NH4]+	Triacylglycerol(58:7)
Triacylglycerol	0	0	[M+NH4]+	Triacylglycerol(58:7)
Triacylglycerol	24	7	[M+NH4]+	Triacylglycerol(58:9)
Triacylglycerol	97	42	[M+NH4]+	Triacylglycerol(59:2)
Triacylglycerol	23	18	[M+NH4]+	Triacylglycerol(59:4)
Triacylglycerol	9	0	[M+NH4]+	Triacylglycerol(59:5)
Triacylglycerol	0	0	[M+Na]+	Triacylglycerol(60:11)
Triacylglycerol	3	1	[M+NH4]+	Triacylglycerol(60:12)
Triacylglycerol	3	0	[M+NH4]+	Triacylglycerol(60:3)
Triacylglycerol	0	0	[M+NH4]+	Triacylglycerol(60:3)
Triacylglycerol	4	0	[M+NH4]+	Triacylglycerol(60:6)
Triacylglycerol	11	0	[M+NH4]+	Triacylglycerol(61:2)
Triacylglycerol	6	5	[M+NH4]+	Triacylglycerol(61:6)
Triacylglycerol	25	6	[M+K]+	Triacylglycerol(62:3)
† Peak areas are adjusted by subtracting the background abundance (peak area) of the respective lipid present in non-cancer cell conditioned baseline media
