# Supplementary material for: Caveolin-1-mediated sphingolipid oncometabolism underlies a metabolic vulnerability of prostate cancer
Source: Nat Commun. 2020 Aug 27;11:4279. doi: 10.1038/s41467-020-17645-z (PMC7453025; doi:10.1038/s41467-020-17645-z)
Supplement: Supplementary file 7 — Supplementary Data 4 [file 41467_2020_17645_MOESM7_ESM.xlsx]

## Sheet: Sheet3
		PC-3M										RM-9
		mean+/- stdev				Fold-Change			2-sided Student T-test			mean+/- stdev				Fold-Change			2-sided Student T-test
CmpID	Class	(+) Vehicle	(+) Eliglustat	(+) PDMP	(+) PPMP	FC1	FC2	FC3	P-value1	P-value2	P-Value3	(+) Vehicle	(+) Eliglustat	(+) PDMP	(+) PPMP	FC1	FC2	FC3	P-value1	P-value2	P-Value3
Acylcarnitine(C18:0)	Acylcarnitine	54 +/- 27	80 +/- 41	65 +/- 35	114 +/- 57	1.49	1.2	2.13	0.0256	0.2823	0.0001	36 +/- 18	43 +/- 22	39 +/- 19	134 +/- 69	1.19	1.06	3.7	0.1958	0.0465	0.0013
Acylcarnitine(C16:0)	Acylcarnitine	314 +/- 157	871 +/- 502	706 +/- 446	328 +/- 167	2.78	2.22	1.04	0.0348	0.1118	0.5825	155 +/- 78	298 +/- 160	305 +/- 179	211 +/- 110	1.92	1.96	1.37	0.0252	0.0899	0.0695
O-butanoyl-R-carnitine	Acylcarnitine	637 +/- 322	560 +/- 281	700 +/- 358	541 +/- 271	0.88	1.1	0.85	0.1087	0.3798	0.0595	128 +/- 64	127 +/- 64	153 +/- 79	137 +/- 69	0.99	1.19	1.08	0.8575	0.1534	0.1096
Acetylcarnitine	Acylcarnitine	1202 +/- 603	1107 +/- 554	1430 +/- 730	1146 +/- 573	0.92	1.19	0.95	0.0549	0.1061	0.1845	642 +/- 323	576 +/- 288	636 +/- 318	590 +/- 295	0.89	0.99	0.92	0.0631	0.8175	0.1114
Acylcarnitine(C18:1 )	Acylcarnitine	270 +/- 135	592 +/- 328	440 +/- 256	422 +/- 214	2.17	1.64	1.56	0.0323	0.1421	0.0044	181 +/- 91	282 +/- 151	255 +/- 143	298 +/- 170	1.56	1.41	1.64	0.0564	0.1816	0.113
L-carnitine	Acylcarnitine	1421 +/- 714	721 +/- 363	1764 +/- 883	1660 +/- 832	0.51	1.23	1.16	0.0002	0.0041	0.0189	787 +/- 394	376 +/- 188	549 +/- 275	736 +/- 370	0.48	0.7	0.93	<0.0001	<0.0001	0.1518
O-decanoylcarnitine	Acylcarnitine	20 +/- 10	23 +/- 12	23 +/- 11	23 +/- 12	1.14	1.12	1.14	0.1523	0.0137	0.0907	23 +/- 12	22 +/- 11	21 +/- 11	21 +/- 10	0.94	0.93	0.91	0.5195	0.3538	0.2489
Acylcarnitine(C14:0)	Acylcarnitine	133 +/- 67	279 +/- 160	233 +/- 128	141 +/- 71	2.08	1.75	1.05	0.0613	0.059	0.4274	67 +/- 34	95 +/- 49	198 +/- 104	71 +/- 36	1.43	2.94	1.08	0.0317	0.0045	0.3838
Cardiolipin(70:4)	Cardiolipin	13549 +/- 6775	16533 +/- 8279	15796 +/- 7955	16184 +/- 8439	1.22	1.16	1.19	0.0007	0.0293	0.195	10398 +/- 5235	12688 +/- 6346	12432 +/- 6245	13196 +/- 6651	1.22	1.19	1.27	0.0072	0.029	0.0191
Cardiolipin(70:5)	Cardiolipin	6471 +/- 3237	6864 +/- 3434	6628 +/- 3334	7041 +/- 3666	1.06	1.02	1.09	0.0279	0.5872	0.4762	3548 +/- 1783	3755 +/- 1878	3809 +/- 1914	4080 +/- 2049	1.06	1.08	1.15	0.185	0.2261	0.0441
Cardiolipin(68:3)	Cardiolipin	139 +/- 70	159 +/- 80	150 +/- 76	154 +/- 81	1.15	1.09	1.11	0.0178	0.1459	0.4504	71 +/- 36	77 +/- 39	76 +/- 38	78 +/- 40	1.08	1.06	1.09	0.3195	0.426	0.3594
Cardiolipin(61:1)	Cardiolipin	3257 +/- 1641	3705 +/- 1855	3392 +/- 1699	3376 +/- 1692	1.14	1.04	1.04	0.0493	0.4507	0.5212	3556 +/- 1781	4155 +/- 2165	3293 +/- 1660	3681 +/- 1873	1.16	0.93	1.03	0.2419	0.1888	0.6532
Ceramide(42:0)	Ceramide	1254 +/- 627	1971 +/- 992	2695 +/- 1510	3090 +/- 1559	1.56	2.13	2.44	0.0011	0.0402	0.0003	939 +/- 470	1054 +/- 531	1464 +/- 738	2180 +/- 1126	1.12	1.56	2.33	0.0763	0.0016	0.0035
Ceramide(42:1)iso	Ceramide	15784 +/- 7962	22877 +/- 11620	21632 +/- 11178	21236 +/- 10640	1.45	1.37	1.35	0.0121	0.0515	0.0035	16636 +/- 8346	21538 +/- 10890	23409 +/- 11878	25793 +/- 13053	1.3	1.41	1.56	0.0168	0.0109	0.0037
Ceramide(44:2)	Ceramide	1739 +/- 879	3115 +/- 1584	2075 +/- 1070	2359 +/- 1184	1.79	1.19	1.35	0.0036	0.1794	0.0065	656 +/- 329	809 +/- 405	975 +/- 497	926 +/- 466	1.23	1.49	1.41	0.0015	0.01	0.0038
Ceramide(40:1)	Ceramide	3333 +/- 1676	5444 +/- 2828	4857 +/- 2574	4280 +/- 2142	1.64	1.45	1.28	0.0191	0.0691	0.0027	4300 +/- 2155	5220 +/- 2653	5982 +/- 3105	6238 +/- 3176	1.22	1.39	1.45	0.0589	0.048	0.0114
Ceramide(40:0)	Ceramide	678 +/- 340	1121 +/- 569	1230 +/- 721	1339 +/- 680	1.67	1.82	1.96	0.0035	0.1074	0.0016	794 +/- 399	830 +/- 419	1098 +/- 566	1435 +/- 747	1.04	1.39	1.82	0.5341	0.0421	0.0131
Ceramide(42:2)	Ceramide	10926 +/- 5512	16798 +/- 8743	14989 +/- 7855	13919 +/- 6971	1.54	1.37	1.28	0.0307	0.08	0.007	17346 +/- 8699	24452 +/- 12491	26721 +/- 14021	24191 +/- 12326	1.41	1.54	1.39	0.0191	0.037	0.0171
Ceramide(39:1)	Ceramide	193 +/- 97	213 +/- 107	196 +/- 101	181 +/- 91	1.11	1.01	0.94	0.1916	0.8941	0.3454	249 +/- 125	231 +/- 116	233 +/- 120	204 +/- 102	0.93	0.93	0.82	0.2314	0.5321	0.0176
Ceramide(18:0_16:0)	Ceramide	775 +/- 390	1593 +/- 813	1262 +/- 757	1817 +/- 922	2.04	1.64	2.33	0.0025	0.1759	0.0008	1840 +/- 923	2583 +/- 1325	4743 +/- 2926	7345 +/- 4192	1.41	2.56	4	0.0265	0.0749	0.0183
Ceramide(34:1)	Ceramide	3200 +/- 1604	5991 +/- 3192	4945 +/- 2607	4469 +/- 2236	1.89	1.54	1.39	0.0236	0.0417	0.0002	13112 +/- 6573	19971 +/- 10289	23821 +/- 13715	23886 +/- 12608	1.52	1.82	1.82	0.0184	0.0904	0.0201
Ceramide(34:0)	Ceramide	348 +/- 176	899 +/- 471	764 +/- 465	1099 +/- 563	2.56	2.22	3.13	0.0055	0.091	0.0011	1326 +/- 669	1708 +/- 855	3438 +/- 2147	5270 +/- 3162	1.28	2.56	4	0.0062	0.0815	0.0333
Ceramide(43:1)	Ceramide	595 +/- 299	691 +/- 346	612 +/- 309	624 +/- 312	1.16	1.03	1.05	0.0236	0.6901	0.3596	420 +/- 210	436 +/- 220	452 +/- 226	468 +/- 235	1.04	1.08	1.11	0.4704	0.064	0.0425
Ceramide(18:1/18:0)	Ceramide	480 +/- 242	641 +/- 324	518 +/- 267	491 +/- 246	1.33	1.08	1.02	0.0149	0.4918	0.6821	920 +/- 461	932 +/- 470	862 +/- 443	849 +/- 428	1.01	0.93	0.93	0.8162	0.4901	0.1695
Ceramide(18:2_16:0)	Ceramide	829 +/- 416	1070 +/- 556	835 +/- 443	937 +/- 468	1.3	1.01	1.14	0.0907	0.9557	0.0105	1590 +/- 796	1583 +/- 817	1718 +/- 993	1805 +/- 942	1	1.08	1.14	0.9605	0.7371	0.3309
Ceramide(40:2)	Ceramide	950 +/- 478	1134 +/- 585	1077 +/- 572	1036 +/- 518	1.19	1.14	1.09	0.1733	0.4182	0.1094	1236 +/- 619	1273 +/- 642	1546 +/- 845	1303 +/- 660	1.03	1.25	1.05	0.5847	0.2691	0.4418
(3'-sulfo)Gal?-Cer(d18:1/18:0(2OH))	Ceramide	236 +/- 118	254 +/- 128	201 +/- 104	216 +/- 108	1.08	0.85	0.91	0.2003	0.1312	0.0901	119 +/- 60	170 +/- 86	103 +/- 51	111 +/- 58	1.43	0.86	0.93	0.0159	0.0101	0.5279
Ceramide(41:1)	Ceramide	1332 +/- 669	1412 +/- 718	1348 +/- 686	1248 +/- 624	1.06	1.01	0.93	0.4867	0.8876	0.1672	1384 +/- 694	1361 +/- 686	1393 +/- 709	1400 +/- 701	0.98	1.01	1.01	0.7714	0.9321	0.7373
Diacylglycerol(38:6)	Diacyglycerol	784 +/- 393	1020 +/- 510	1238 +/- 626	1321 +/- 661	1.3	1.59	1.69	0.0007	0.003	<0.0001	1338 +/- 670	1882 +/- 942	2030 +/- 1017	1861 +/- 931	1.41	1.52	1.39	0.0002	0.0003	0.0001
Diacylglycerol(34:0)	Diacyglycerol	1231 +/- 623	1861 +/- 931	2058 +/- 1031	3564 +/- 1904	1.52	1.67	2.86	0.0009	0.0005	0.0082	2281 +/- 1142	2853 +/- 1472	2726 +/- 1447	4130 +/- 2072	1.25	1.19	1.82	0.0913	0.2683	0.0001
Diacylglycerol(34:2)	Diacyglycerol	1859 +/- 931	3200 +/- 1604	4086 +/- 2077	5264 +/- 2635	1.72	2.22	2.86	0.0001	0.0011	<0.0001	3966 +/- 1985	4919 +/- 2467	6257 +/- 3163	5029 +/- 2518	1.23	1.59	1.27	0.0034	0.0025	0.0008
Diacylglycerol(32:0)	Diacyglycerol	1322 +/- 667	2077 +/- 1042	2345 +/- 1184	3806 +/- 1931	1.56	1.79	2.86	0.0008	0.0016	0.0005	2505 +/- 1260	3254 +/- 1648	3457 +/- 1829	5178 +/- 2619	1.3	1.39	2.08	0.0233	0.0931	0.0008
Diacylglycerol(36:3)	Diacyglycerol	550 +/- 276	964 +/- 485	1363 +/- 691	1499 +/- 750	1.75	2.5	2.7	0.0006	0.0006	<0.0001	1289 +/- 645	1855 +/- 929	2244 +/- 1135	1521 +/- 761	1.45	1.75	1.18	0.0003	0.0014	0.0017
Diacylglycerol(36:1)	Diacyglycerol	2625 +/- 1315	4930 +/- 2487	6224 +/- 3128	8553 +/- 4282	1.89	2.38	3.23	0.0007	0.0001	<0.0001	8647 +/- 4335	9729 +/- 4865	9287 +/- 4902	12380 +/- 6221	1.12	1.08	1.43	0.0084	0.6017	0.0017
Diacylglycerol(35:2)	Diacyglycerol	141 +/- 72	222 +/- 113	269 +/- 136	354 +/- 177	1.56	1.89	2.5	0.0087	0.0013	<0.0001	330 +/- 166	370 +/- 185	422 +/- 213	386 +/- 193	1.12	1.28	1.16	0.0294	0.0169	0.003
Diacylglycerol(34:1)	Diacyglycerol	4666 +/- 2339	9137 +/- 4601	10927 +/- 5546	16609 +/- 8323	1.96	2.33	3.57	0.0004	0.0008	<0.0001	13707 +/- 6873	15538 +/- 7782	16988 +/- 8798	19233 +/- 9681	1.14	1.23	1.41	0.0191	0.1194	0.0032
Diacylglycerol(34:3)	Diacyglycerol	131 +/- 66	145 +/- 73	157 +/- 80	155 +/- 78	1.11	1.2	1.18	0.1331	0.0804	0.0215	132 +/- 66	158 +/- 79	206 +/- 104	148 +/- 74	1.19	1.56	1.12	0.0202	0.0015	0.0489
Diacylglycerol(35:1)	Diacyglycerol	494 +/- 247	729 +/- 365	855 +/- 432	1120 +/- 560	1.47	1.72	2.27	0.0003	0.0012	<0.0001	1102 +/- 553	1102 +/- 551	1160 +/- 586	1203 +/- 603	1	1.05	1.09	0.9941	0.4213	0.0674
Diacylglycerol(36:2)	Diacyglycerol	3440 +/- 1722	6988 +/- 3535	8969 +/- 4548	11865 +/- 5942	2.04	2.63	3.45	0.0007	0.0005	<0.0001	12557 +/- 6303	15112 +/- 7563	16148 +/- 8196	13790 +/- 6933	1.2	1.28	1.1	0.0048	0.0283	0.1282
Diacylglycerol(35:2)	Diacyglycerol	85 +/- 43	128 +/- 64	136 +/- 68	173 +/- 86	1.49	1.59	2.04	0.0015	0.0017	0.0001	147 +/- 75	176 +/- 94	216 +/- 109	167 +/- 84	1.19	1.47	1.14	0.3293	0.0174	0.231
CDP-Diacylglycerol(36:2)	Diacylglycerol	227 +/- 114	224 +/- 112	209 +/- 105	214 +/- 107	0.99	0.92	0.94	0.7327	0.1645	0.2096	255 +/- 128	238 +/- 119	233 +/- 117	235 +/- 118	0.93	0.91	0.92	0.0141	0.1027	0.0341
Plas_Lysophosphatidylcholine(P-18:0/0:0) or Plas_Lysophosphatidylcholine(O-18:1)	Ether Lysophospholipid	21 +/- 11	45 +/- 25	32 +/- 17	39 +/- 20	2.13	1.49	1.82	0.0265	0.0957	0.0006	60 +/- 30	882 +/- 442	106 +/- 54	80 +/- 41	14.29	1.75	1.33	<0.0001	0.0017	0.0545
Plas_Lysophosphatidylcholine(O-16:0/0:0)	Ether Lysophospholipid	66 +/- 33	158 +/- 91	102 +/- 55	90 +/- 45	2.38	1.54	1.35	0.0494	0.067	0.0003	125 +/- 63	1673 +/- 839	210 +/- 106	145 +/- 78	14.29	1.69	1.16	<0.0001	0.0019	0.4006
Plas_Lysophosphatidylcholine(P-18:1) or Plas_Lysophosphatidylcholine(O-18:2)	Ether Lysophospholipid	5 +/- 2	9 +/- 5	6 +/- 3	5 +/- 2	2	1.28	0.99	0.0009	0.0609	0.9167	7 +/- 4	75 +/- 37	10 +/- 5	7 +/- 3	10	1.43	0.9	<0.0001	0.0272	0.4269
Plas_Lysophosphatidylcholine(P-16:0)	Ether Lysophospholipid	43 +/- 22	90 +/- 50	58 +/- 30	44 +/- 23	2.08	1.35	1.03	0.0442	0.0865	0.7311	48 +/- 24	269 +/- 135	59 +/- 30	44 +/- 23	5.56	1.23	0.92	<0.0001	0.0141	0.4745
PlasPhosphatidylcholine(o-42:5) or PlasPhosphatidylcholine(p-42:4)	Ether Phospholipid	12666 +/- 6380	9818 +/- 4919	7651 +/- 3856	8885 +/- 4452	0.78	0.6	0.7	0.0082	0.0015	0.0029	45186 +/- 22647	26849 +/- 13432	21957 +/- 11247	22994 +/- 11536	0.6	0.49	0.51	0.0001	0.0003	0.0001
Plas_Phosphatidylserine(p-40:1)	Ether Phospholipid	849 +/- 426	645 +/- 324	706 +/- 357	630 +/- 315	0.76	0.83	0.74	0.0043	0.042	0.0018	1912 +/- 960	1018 +/- 516	901 +/- 457	859 +/- 431	0.53	0.47	0.45	0.0005	0.0003	0.0001
PlasPhosphatidylcholine(p-36:0)	Ether Phospholipid	299 +/- 150	305 +/- 153	304 +/- 161	287 +/- 144	1.02	1.02	0.96	0.6152	0.901	0.4121	585 +/- 293	442 +/- 222	388 +/- 197	408 +/- 205	0.76	0.66	0.7	0.0003	0.0011	0.0005
Plas_Phosphatidylserine(p-39:1)	Ether Phospholipid	1823 +/- 920	1606 +/- 805	1527 +/- 766	1639 +/- 823	0.88	0.84	0.9	0.0867	0.0377	0.1487	3139 +/- 1575	2391 +/- 1239	2248 +/- 1143	2210 +/- 1105	0.76	0.71	0.7	0.0387	0.0069	0.0006
Plas_Phosphatidylcholine(o-42:5) or Plas_Phosphatidylcholine(p-42:4)	Ether Phospholipid	2488 +/- 1259	2504 +/- 1253	2179 +/- 1094	2306 +/- 1162	1.01	0.88	0.93	0.915	0.1137	0.3471	5341 +/- 2675	4177 +/- 2114	4197 +/- 2121	3889 +/- 1951	0.78	0.79	0.73	0.0102	0.009	0.0007
Plas_Phosphatidylcholine(o-38:7) or Plas_Phosphatidylcholine(p-38:6)	Ether Phospholipid	1944 +/- 980	1893 +/- 947	1778 +/- 893	1987 +/- 996	0.97	0.92	1.02	0.6113	0.1894	0.6768	1919 +/- 962	1613 +/- 813	1586 +/- 799	1534 +/- 768	0.84	0.83	0.8	0.0239	0.0161	0.002
PlasPhosphatidylcholine(o-32:0)	Ether Phospholipid	60701 +/- 30560	52888 +/- 26505	45739 +/- 23101	47126 +/- 23676	0.87	0.75	0.78	0.0507	0.012	0.0107	101022 +/- 50613	87237 +/- 43623	84173 +/- 42492	76260 +/- 38336	0.86	0.83	0.76	0.004	0.0235	0.0024
Plas_Phosphatidylcholine(o-34:1) or Plas_Phosphatidylcholine(p-34:0)	Ether Phospholipid	62437 +/- 31350	61872 +/- 31109	57954 +/- 29307	60368 +/- 30398	0.99	0.93	0.97	0.8634	0.2929	0.5597	122712 +/- 61532	99577 +/- 50129	96917 +/- 48777	89402 +/- 45006	0.81	0.79	0.73	0.0118	0.0073	0.0025
Plas_Phosphatidylcholine(o-32:1) or Plas_Phosphatidylcholine(p-32:0)	Ether Phospholipid	29451 +/- 14785	31063 +/- 15624	29336 +/- 14852	30017 +/- 15151	1.05	1	1.02	0.3495	0.9545	0.7609	29690 +/- 14884	27171 +/- 13652	25794 +/- 12940	22743 +/- 11429	0.92	0.87	0.76	0.1075	0.0214	0.0033
Plas_Phosphatidylethanolamine(p-36:0)	Ether Phospholipid	14727 +/- 7403	14420 +/- 7248	13950 +/- 7049	14521 +/- 7303	0.98	0.94	0.99	0.7025	0.4364	0.8032	20372 +/- 10211	16802 +/- 8461	16439 +/- 8260	15304 +/- 7716	0.83	0.81	0.75	0.0152	0.0069	0.0043
Plas_Phosphatidylethanolamine(o-40:7) or Plas_Phosphatidylethanolamine(p-40:6)	Ether Phospholipid	4229 +/- 2126	4466 +/- 2257	4202 +/- 2127	4381 +/- 2197	1.05	0.99	1.03	0.4473	0.9262	0.485	7574 +/- 3799	6785 +/- 3412	6877 +/- 3447	5868 +/- 2947	0.89	0.91	0.78	0.0796	0.0647	0.0043
PlasPhosphatidylethanolamine(o-38:5) or PlasPhosphatidylethanolamine(p-38:4)	Ether Phospholipid	43942 +/- 22146	43304 +/- 21684	36655 +/- 18403	39483 +/- 19798	0.99	0.83	0.9	0.78	0.0335	0.1163	28292 +/- 14205	22432 +/- 11220	21845 +/- 11004	21915 +/- 11000	0.79	0.77	0.78	0.0033	0.0081	0.005
Plas_Phosphatidylethanolamine(o-36:5) or Plas_Phosphatidylethanolamine(p-36:4)	Ether Phospholipid	62159 +/- 31393	62115 +/- 31159	55404 +/- 27841	60710 +/- 30497	1	0.89	0.98	0.9908	0.1416	0.7192	21067 +/- 10569	18149 +/- 9127	14923 +/- 7542	16218 +/- 8161	0.86	0.71	0.77	0.034	0.0034	0.0055
Plas_Phosphatidylserine(p-40:1)	Ether Phospholipid	285 +/- 143	291 +/- 146	255 +/- 128	286 +/- 146	1.02	0.89	1	0.6868	0.0795	0.9749	980 +/- 492	736 +/- 375	752 +/- 379	694 +/- 353	0.75	0.77	0.71	0.0135	0.0075	0.0057
PlasPhosphatidylcholine(o-34:1) or PlasPhosphatidylcholine(p-34:0)	Ether Phospholipid	286259 +/- 143911	283051 +/- 142125	245947 +/- 124671	263788 +/- 132406	0.99	0.86	0.92	0.8305	0.0881	0.1691	437595 +/- 219259	375317 +/- 187799	361571 +/- 182529	347400 +/- 174718	0.85	0.83	0.79	0.0053	0.0205	0.0057
Plas_Phosphatidylcholine(o-38:6) or Plas_Phosphatidylcholine(p-38:5)	Ether Phospholipid	573 +/- 289	494 +/- 247	493 +/- 253	503 +/- 252	0.86	0.86	0.88	0.0346	0.1585	0.0498	958 +/- 482	719 +/- 364	740 +/- 375	692 +/- 348	0.75	0.78	0.72	0.0134	0.021	0.006
PlasPhosphatidylcholine(o-32:1) or PlasPhosphatidylcholine(p-32:0)	Ether Phospholipid	253812 +/- 127741	256979 +/- 129113	220132 +/- 111663	238243 +/- 119732	1.01	0.87	0.93	0.828	0.116	0.3094	166746 +/- 83573	154074 +/- 77119	145138 +/- 73345	134308 +/- 67474	0.93	0.87	0.81	0.0576	0.0651	0.0063
Plas_Phosphatidylserine(p-39:1)	Ether Phospholipid	9282 +/- 4665	8856 +/- 4451	8262 +/- 4183	8725 +/- 4386	0.95	0.89	0.94	0.4086	0.149	0.2983	11582 +/- 5813	9963 +/- 5022	9490 +/- 4768	8826 +/- 4451	0.86	0.82	0.76	0.0472	0.0125	0.007
PlasPhosphatidylethanolamine(o-36:5) or PlasPhosphatidylethanolamine(p-36:4)	Ether Phospholipid	66526 +/- 33476	67415 +/- 33780	57322 +/- 28757	63584 +/- 31815	1.01	0.86	0.95	0.7882	0.0427	0.3528	25279 +/- 12660	23746 +/- 11878	20421 +/- 10290	22343 +/- 11180	0.94	0.81	0.88	0.0541	0.0096	0.008
Plas_Phosphatidylserine(o-18:0_22:6)	Ether Phospholipid	5863 +/- 2942	5706 +/- 2867	5136 +/- 2584	5586 +/- 2829	0.97	0.88	0.95	0.585	0.0545	0.486	7303 +/- 3687	5869 +/- 2939	5636 +/- 2846	5312 +/- 2673	0.81	0.77	0.73	0.0193	0.0216	0.0089
Plas_Phosphatidylethanolamine(o-18:0_18:4)	Ether Phospholipid	7553 +/- 3798	7964 +/- 4002	6885 +/- 3485	7822 +/- 3935	1.05	0.91	1.03	0.366	0.2365	0.5582	1592 +/- 799	1481 +/- 743	1370 +/- 690	1316 +/- 660	0.93	0.86	0.83	0.1712	0.0471	0.0114
Plas_Phosphatidylethanolamine(o-32:0)	Ether Phospholipid	773 +/- 389	785 +/- 394	773 +/- 392	764 +/- 384	1.02	1	0.99	0.7627	0.9999	0.8437	1087 +/- 545	1075 +/- 540	1006 +/- 504	865 +/- 436	0.99	0.93	0.79	0.8107	0.1022	0.012
Plas_Phosphatidylethanolamine(o-38:5) or Plas_Phosphatidylethanolamine(p-38:4)	Ether Phospholipid	88390 +/- 44605	89361 +/- 44916	84198 +/- 42436	86995 +/- 43688	1.01	0.95	0.98	0.865	0.5026	0.7999	45714 +/- 22931	40648 +/- 20440	38753 +/- 19446	37199 +/- 18724	0.89	0.85	0.81	0.0656	0.0162	0.0131
Plas_Phosphatidylethanolamine(o-40:5) or Plas_Phosphatidylethanolamine(p-40:4)	Ether Phospholipid	8808 +/- 4420	8883 +/- 4498	9378 +/- 4759	8692 +/- 4372	1.01	1.06	0.99	0.9012	0.4194	0.8014	6598 +/- 3312	5591 +/- 2831	6318 +/- 3170	5228 +/- 2638	0.85	0.96	0.79	0.0556	0.3671	0.0133
Plas_Phosphatidylcholine(o-40:7) or Plas_Phosphatidylcholine(p-40:6)	Ether Phospholipid	433 +/- 217	396 +/- 201	412 +/- 212	394 +/- 197	0.92	0.95	0.91	0.254	0.5964	0.0495	890 +/- 451	715 +/- 364	837 +/- 420	656 +/- 330	0.81	0.94	0.74	0.0629	0.3958	0.0136
Plas_Phosphatidylethanolamine(p-42:6)	Ether Phospholipid	4657 +/- 2339	4616 +/- 2320	4395 +/- 2211	4648 +/- 2327	0.99	0.94	1	0.8657	0.3233	0.9612	3985 +/- 2000	3481 +/- 1746	3473 +/- 1740	3202 +/- 1614	0.88	0.87	0.81	0.0334	0.0227	0.0147
PlasPhosphatidylcholine(o-40:2) or PlasPhosphatidylcholine(p-40:1)	Ether Phospholipid	9343 +/- 4684	9486 +/- 4751	8565 +/- 4310	9007 +/- 4514	1.02	0.92	0.96	0.6717	0.1375	0.3626	13747 +/- 6888	12333 +/- 6171	12402 +/- 6267	11880 +/- 5958	0.9	0.9	0.86	0.0167	0.1343	0.0149
PlasPhosphatidylethanolamine(o-38:4) or PlasPhosphatidylethanolamine(p-38:3)	Ether Phospholipid	16025 +/- 8047	16893 +/- 8476	14556 +/- 7375	15947 +/- 7993	1.05	0.91	1	0.2969	0.213	0.9104	6064 +/- 3037	5610 +/- 2808	5333 +/- 2679	5337 +/- 2675	0.93	0.88	0.88	0.046	0.0326	0.017
Plas_Phosphatidylethanolamine(o-34:2) or Plas_Phosphatidylethanolamine(p-34:1)	Ether Phospholipid	43191 +/- 21675	45052 +/- 22663	40751 +/- 20645	45084 +/- 22845	1.04	0.94	1.04	0.4445	0.4159	0.5536	12719 +/- 6383	11701 +/- 5875	10915 +/- 5488	10842 +/- 5480	0.92	0.85	0.85	0.1319	0.0324	0.0518
Plas_Phosphatidylserine(o-18:0_22:6)	Ether Phospholipid	452 +/- 226	465 +/- 237	435 +/- 219	461 +/- 231	1.03	0.96	1.02	0.7089	0.4605	0.4676	427 +/- 216	361 +/- 182	373 +/- 187	356 +/- 180	0.85	0.87	0.83	0.0754	0.0899	0.0794
PlasPhosphatidylethanolamine(o-34:3) or PlasPhosphatidylethanolamine(p-34:2)	Ether Phospholipid	5673 +/- 2840	6252 +/- 3133	5284 +/- 2664	5988 +/- 3010	1.1	0.93	1.05	0.0309	0.21	0.2604	1609 +/- 805	1664 +/- 833	1559 +/- 784	1523 +/- 763	1.03	0.97	0.94	0.2171	0.4699	0.0852
Plas_Phosphatidylinositol(o-40:1) or Plas_Phosphatidylinositol(p-40:0)	Ether Phospholipid	183 +/- 93	188 +/- 94	197 +/- 99	193 +/- 98	1.03	1.08	1.05	0.7275	0.351	0.6081	93 +/- 48	85 +/- 44	88 +/- 46	75 +/- 39	0.92	0.95	0.81	0.5217	0.7244	0.1617
PlasPhosphatidylcholine(o-30:1) or PlasPhosphatidylcholine(p-30:0)	Ether Phospholipid	33 +/- 17	37 +/- 19	33 +/- 17	33 +/- 16	1.12	0.99	0.98	0.2262	0.9282	0.8243	24 +/- 12	24 +/- 12	26 +/- 13	26 +/- 13	1.02	1.06	1.09	0.8163	0.3086	0.374
Free Fatty Acid (18:1)	Free fatty acid	17 +/- 9	19 +/- 9	19 +/- 10	22 +/- 11	1.08	1.1	1.25	0.4382	0.3518	0.1764	25 +/- 13	24 +/- 13	22 +/- 11	21 +/- 10	0.96	0.84	0.82	0.6972	0.0525	0.0122
GlucosylCeramide(34:1)	Glycosphingolipid	5024 +/- 2533	4282 +/- 2151	3590 +/- 1805	4052 +/- 2043	0.85	0.71	0.81	0.0516	0.0056	0.0303	34865 +/- 17459	18503 +/- 9410	15329 +/- 7861	15193 +/- 7600	0.53	0.44	0.44	0.0003	0.0002	<0.0001
GlucosylCeramide(33:1)	Glycosphingolipid	115 +/- 58	91 +/- 46	80 +/- 41	89 +/- 46	0.79	0.7	0.78	0.0111	0.0059	0.0233	477 +/- 239	267 +/- 135	211 +/- 110	201 +/- 101	0.56	0.44	0.42	0.0001	0.0004	<0.0001
GlucosylCeramide(42:2)	Glycosphingolipid	6281 +/- 3164	4466 +/- 2249	3710 +/- 1865	4251 +/- 2138	0.71	0.59	0.68	0.0053	0.0011	0.003	31082 +/- 15612	16607 +/- 8412	13766 +/- 7060	13545 +/- 6804	0.53	0.44	0.44	0.0005	0.0003	0.0001
GlucosylCeramide(42:1)	Glycosphingolipid	4087 +/- 2055	3271 +/- 1638	2737 +/- 1372	3005 +/- 1503	0.8	0.67	0.74	0.0077	0.0014	0.0024	7816 +/- 3917	5790 +/- 2897	5095 +/- 2587	5112 +/- 2562	0.74	0.65	0.65	0.0006	0.0018	0.0003
NeuAc?2-3Gal?1-4Glc?-Cer(34:1)	Glycosphingolipid	834 +/- 417	852 +/- 426	805 +/- 403	817 +/- 409	1.02	0.96	0.98	0.0814	0.0952	0.3664	13674 +/- 6842	12364 +/- 6222	12209 +/- 6134	10986 +/- 5495	0.9	0.89	0.81	0.0697	0.0348	0.0003
GlucosylCeramide(18:1/18:0)	Glycosphingolipid	900 +/- 451	947 +/- 475	925 +/- 468	924 +/- 463	1.05	1.03	1.03	0.2087	0.6809	0.4862	1386 +/- 696	1086 +/- 543	997 +/- 502	947 +/- 474	0.78	0.72	0.68	0.0024	0.003	0.0006
GalactosylCeramide(41:1) or GlucosylCeramide(41:1)	Glycosphingolipid	1093 +/- 551	841 +/- 426	795 +/- 400	864 +/- 432	0.77	0.72	0.79	0.0225	0.0072	0.0103	2712 +/- 1371	1886 +/- 952	1769 +/- 888	1627 +/- 825	0.69	0.65	0.6	0.0085	0.0037	0.0033
NeuAcalpha2-3Galbeta1-4Glcbeta-Ceramide(d18:1/18:0)	Glycosphingolipid	358 +/- 180	390 +/- 196	350 +/- 175	358 +/- 179	1.09	0.98	1	0.1314	0.5771	0.9755	1094 +/- 548	990 +/- 495	1013 +/- 507	919 +/- 460	0.91	0.93	0.84	0.0188	0.059	0.0041
LactosylCeramide(30:1)	Glycosphingolipid	12817 +/- 6441	13185 +/- 6600	11136 +/- 5595	13778 +/- 6911	1.03	0.87	1.08	0.5118	0.0492	0.1847	13231 +/- 6625	12840 +/- 6421	10342 +/- 5245	11527 +/- 5772	0.97	0.78	0.87	0.2037	0.0123	0.0071
Trihexosylceramide(34:1)	Glycosphingolipid	1106 +/- 560	991 +/- 497	876 +/- 444	935 +/- 472	0.89	0.79	0.85	0.1614	0.0437	0.0936	5818 +/- 2912	5481 +/- 2761	4669 +/- 2360	4514 +/- 2282	0.94	0.8	0.78	0.2669	0.012	0.0073
Gal?1-4Gal?1-4Glc?-Ceramide(42:2)	Glycosphingolipid	1716 +/- 859	1586 +/- 794	1592 +/- 797	1590 +/- 796	0.93	0.93	0.93	0.0313	0.0252	0.0263	6597 +/- 3309	5541 +/- 2777	5607 +/- 2810	4975 +/- 2519	0.84	0.85	0.75	0.0106	0.0133	0.0088
LactosylCeramide(18:1/16:0)	Glycosphingolipid	1218 +/- 610	1247 +/- 624	1117 +/- 562	1152 +/- 577	1.02	0.92	0.94	0.447	0.1237	0.1081	2456 +/- 1230	2414 +/- 1219	2440 +/- 1233	2240 +/- 1124	0.98	0.99	0.91	0.7556	0.9078	0.0542
LactosylCeramide(18:1/18:0)	Glycosphingolipid	356 +/- 179	366 +/- 183	320 +/- 161	332 +/- 166	1.03	0.9	0.93	0.5033	0.074	0.1414	425 +/- 213	410 +/- 207	415 +/- 207	397 +/- 198	0.96	0.97	0.93	0.5583	0.3961	0.0607
LactosylCeramide(34:0)	Glycosphingolipid	316 +/- 159	314 +/- 157	271 +/- 138	309 +/- 154	0.99	0.85	0.98	0.8929	0.1192	0.6242	497 +/- 249	499 +/- 253	496 +/- 249	460 +/- 231	1	1	0.93	0.9409	0.9663	0.0691
LactosylCeramide(18:1/20:4)	Glycosphingolipid	2768 +/- 1394	2619 +/- 1314	2336 +/- 1183	2519 +/- 1262	0.94	0.85	0.91	0.3466	0.0726	0.1297	3557 +/- 1782	3482 +/- 1754	3632 +/- 1838	3291 +/- 1650	0.98	1.02	0.93	0.6799	0.7438	0.088
LactosylCeramide(18:1/18:0)	Glycosphingolipid	93 +/- 47	92 +/- 47	88 +/- 44	96 +/- 48	0.99	0.95	1.03	0.9459	0.4345	0.6066	170 +/- 87	147 +/- 74	167 +/- 85	143 +/- 73	0.87	0.98	0.84	0.1512	0.8699	0.1376
GalactosylCeramide(44:1)	Glycosphingolipid	1268 +/- 650	1002 +/- 502	1039 +/- 521	1064 +/- 537	0.79	0.82	0.84	0.0618	0.094	0.1451	735 +/- 372	681 +/- 341	642 +/- 321	656 +/- 329	0.93	0.88	0.89	0.293	0.0942	0.1607
Ganglioside GM3 (18:1/20:0)	Glycosphingolipid	107 +/- 54	117 +/- 59	104 +/- 52	117 +/- 59	1.09	0.97	1.09	0.1688	0.3512	0.0737	114 +/- 57	113 +/- 56	113 +/- 57	108 +/- 54	0.99	0.99	0.94	0.5526	0.7926	0.2862
GalactosylCeramide(36:1) or GlucosylCeramide(36:1)	Glycosphingolipid	10 +/- 5	11 +/- 5	11 +/- 6	14 +/- 7	1.08	1.12	1.41	0.4842	0.4277	0.0957	10 +/- 5	9 +/- 4	9 +/- 5	11 +/- 6	0.87	0.88	1.1	0.3814	0.5418	0.6569
LactosylCeramide(42:0)	Glycosphingolipid	230 +/- 115	215 +/- 108	249 +/- 125	197 +/- 99	0.93	1.09	0.85	0.1233	0.1158	0.0185	150 +/- 75	148 +/- 75	144 +/- 73	149 +/- 75	0.99	0.96	0.99	0.8074	0.5283	0.8352
Lysophosphatidylethanolamine(22:0)	Lysophospholipid	0 +/- 0	0 +/- 0	0 +/- 0	130 +/- 65	1.06	1.11	-	0.5913	0.2308	<0.0001	0 +/- 0	1 +/- 0	0 +/- 0	137 +/- 70	1.56	1.02	#DIV/0!	0.001	0.7638	0.0002
Lysophosphatidylethanolamine(18:0)	Lysophospholipid	215 +/- 108	462 +/- 237	295 +/- 148	7487 +/- 3789	2.17	1.37	33.33	0.0027	0.0008	0.0001	206 +/- 103	1609 +/- 816	330 +/- 167	8291 +/- 4405	7.69	1.61	50	0.0001	0.002	0.0016
Lysophosphatidylcholine(20:0)	Lysophospholipid	135 +/- 67	211 +/- 106	194 +/- 97	323 +/- 163	1.56	1.45	2.38	<0.0001	0.0004	0.0003	208 +/- 104	466 +/- 234	279 +/- 142	338 +/- 171	2.22	1.33	1.61	0.0001	0.0218	0.004
Lysophosphatidylcholine(14:0)	Lysophospholipid	75 +/- 38	305 +/- 161	193 +/- 100	120 +/- 60	4	2.56	1.59	0.0034	0.0038	0.0014	128 +/- 64	2235 +/- 1120	364 +/- 183	177 +/- 89	16.67	2.86	1.39	<0.0001	0.0001	0.0066
Lysophosphatidylcholine(17:0)	Lysophospholipid	81 +/- 41	283 +/- 146	213 +/- 112	220 +/- 112	3.45	2.63	2.7	0.0013	0.0057	0.0009	120 +/- 61	742 +/- 371	240 +/- 122	178 +/- 90	6.25	2	1.49	<0.0001	0.0019	0.0084
Lysophosphatidylcholine(15:0)	Lysophospholipid	159 +/- 80	884 +/- 467	508 +/- 267	755 +/- 393	5.56	3.23	4.76	0.0024	0.004	0.0015	267 +/- 136	2349 +/- 1179	555 +/- 282	722 +/- 390	9.09	2.08	2.7	<0.0001	0.0022	0.0129
Lysophosphatidylcholine(16:0)	Lysophospholipid	2050 +/- 1031	12980 +/- 6815	6837 +/- 3654	5844 +/- 2953	6.25	3.33	2.86	0.0018	0.0064	0.0003	3184 +/- 1628	33164 +/- 16645	7302 +/- 3704	4507 +/- 2275	10	2.27	1.41	<0.0001	0.0012	0.0153
Lysophosphatidylethanolamine(20:1)	Lysophospholipid	2 +/- 1	2 +/- 1	2 +/- 1	27 +/- 15	1.41	1.47	16.67	0.1022	0.0458	0.0099	2 +/- 1	9 +/- 4	2 +/- 1	33 +/- 21	5.26	1.47	20	0.001	0.1406	0.0253
Lysophosphatidylcholine(18:1)	Lysophospholipid	1515 +/- 760	6781 +/- 3574	3691 +/- 1927	2780 +/- 1403	4.55	2.44	1.82	0.0028	0.0053	0.0009	2495 +/- 1252	37277 +/- 18722	6223 +/- 3150	3304 +/- 1683	14.29	2.5	1.32	<0.0001	0.0005	0.0285
Lysophosphatidylcholine(16:1)	Lysophospholipid	251 +/- 126	842 +/- 450	450 +/- 232	367 +/- 184	3.33	1.79	1.47	0.0063	0.008	0.0007	339 +/- 170	4264 +/- 2148	689 +/- 348	411 +/- 208	12.5	2.04	1.22	<0.0001	0.0005	0.0289
Lysophosphatidylcholine(20:1)	Lysophospholipid	174 +/- 87	612 +/- 308	354 +/- 182	208 +/- 105	3.57	2.04	1.2	0.0001	0.0041	0.0082	338 +/- 169	4255 +/- 2130	974 +/- 521	320 +/- 160	12.5	2.86	0.94	<0.0001	0.0084	0.0422
Lysophosphatidylethanolamine(18:2)	Lysophospholipid	3 +/- 2	3 +/- 2	5 +/- 2	3 +/- 2	1.03	1.45	1.11	0.9016	0.2026	0.7871	8 +/- 4	9 +/- 5	6 +/- 3	6 +/- 3	1.04	0.71	0.65	0.7589	0.0686	0.0438
Lysophosphatidylcholine(P-18:0/0:0)	Lysophospholipid	50 +/- 25	110 +/- 58	78 +/- 41	67 +/- 34	2.22	1.59	1.35	0.0117	0.0262	0.0199	137 +/- 69	2270 +/- 1152	254 +/- 128	203 +/- 106	16.67	1.85	1.47	0.0001	0.0007	0.0462
Lysophosphatidylcholine(O-16:0/0:0)	Lysophospholipid	313 +/- 158	740 +/- 395	497 +/- 264	407 +/- 204	2.38	1.59	1.3	0.0122	0.0432	0.0047	470 +/- 236	6369 +/- 3220	795 +/- 405	588 +/- 300	14.29	1.69	1.25	0.0001	0.004	0.0587
Lysophosphatidylethanolamine(16:1)	Lysophospholipid	3 +/- 1	3 +/- 2	2 +/- 1	2 +/- 1	1.33	0.94	0.93	0.033	0.641	0.5719	3 +/- 1	2 +/- 1	2 +/- 1	2 +/- 1	0.84	0.84	0.85	0.3163	0.1763	0.0617
Lysophosphatidylserine(18:0)	Lysophospholipid	76 +/- 38	106 +/- 53	106 +/- 53	95 +/- 48	1.41	1.41	1.25	0.0035	0.0098	0.0773	234 +/- 118	569 +/- 285	251 +/- 126	210 +/- 105	2.44	1.08	0.89	0.0001	0.3322	0.1316
Lysophosphatidylinositol(18:0)	Lysophospholipid	382 +/- 191	1134 +/- 574	792 +/- 403	592 +/- 298	2.94	2.08	1.54	0.0003	0.0017	0.0009	5534 +/- 2771	9508 +/- 4771	8130 +/- 4121	6449 +/- 3305	1.72	1.47	1.16	0.0002	0.006	0.1553
Lysophosphatidylcholine(18:0)	Lysophospholipid	4187 +/- 2101	10572 +/- 5336	10336 +/- 5272	7683 +/- 3858	2.5	2.44	1.85	0.0003	0.0012	0.0002	7325 +/- 3713	30033 +/- 15030	14489 +/- 7360	8040 +/- 4025	4.17	1.96	1.1	<0.0001	0.0021	0.1927
Lysophosphatidylcholine(17:1)	Lysophospholipid	228 +/- 114	515 +/- 264	364 +/- 185	321 +/- 164	2.27	1.61	1.41	0.0026	0.0044	0.017	199 +/- 101	2076 +/- 1044	396 +/- 201	222 +/- 112	10	2	1.11	<0.0001	0.0018	0.2298
Lysophosphatidylethanolamine(20:4)	Lysophospholipid	84 +/- 44	79 +/- 42	51 +/- 27	68 +/- 54	0.94	0.61	0.81	0.731	0.0409	0.6435	41 +/- 21	37 +/- 18	46 +/- 25	38 +/- 19	0.89	1.11	0.91	0.111	0.5314	0.3232
Lysophosphatidylcholine(20:2)	Lysophospholipid	55 +/- 28	117 +/- 60	79 +/- 41	63 +/- 32	2.13	1.43	1.14	0.0041	0.0348	0.1677	54 +/- 27	387 +/- 194	101 +/- 51	60 +/- 31	7.14	1.85	1.11	<0.0001	0.0015	0.3454
Lysophosphatidylethanolamine(20:3)	Lysophospholipid	88 +/- 45	156 +/- 78	120 +/- 60	98 +/- 49	1.79	1.35	1.11	0.0009	0.0078	0.1851	78 +/- 39	185 +/- 93	92 +/- 47	74 +/- 37	2.38	1.18	0.94	0.0001	0.1048	0.4042
Lysophosphatidylcholine(18:2)	Lysophospholipid	104 +/- 52	212 +/- 111	168 +/- 85	142 +/- 71	2.04	1.61	1.37	0.0091	0.0046	0.0038	127 +/- 64	662 +/- 332	198 +/- 99	136 +/- 69	5.26	1.56	1.06	<0.0001	0.0008	0.4301
Lysophosphatidylcholine(20:4)	Lysophospholipid	102 +/- 51	133 +/- 69	188 +/- 95	128 +/- 66	1.3	1.85	1.25	0.076	0.001	0.0607	103 +/- 52	217 +/- 112	168 +/- 84	110 +/- 56	2.08	1.64	1.08	0.0054	0.0009	0.489
Lysophosphatidylethanolamine(16:0);Lysophosphatidylglycerol(16:0)	Lysophospholipid	11 +/- 6	21 +/- 11	12 +/- 6	11 +/- 6	1.92	1.14	1.01	0.0016	0.3007	0.9123	6 +/- 3	12 +/- 6	7 +/- 4	6 +/- 3	1.96	1.23	1.09	0.005	0.288	0.6384
Lysophosphatidylcholine(22:5)	Lysophospholipid	71 +/- 35	105 +/- 54	98 +/- 49	70 +/- 35	1.49	1.39	0.99	0.0153	0.0051	0.9159	71 +/- 36	216 +/- 109	118 +/- 59	69 +/- 35	3.03	1.64	0.97	0.0002	0.0016	0.754
Lysophosphatidylcholine(22:1)	Lysophospholipid	195 +/- 97	280 +/- 140	236 +/- 118	188 +/- 94	1.43	1.2	0.96	0.0002	0.002	0.2582	345 +/- 173	1140 +/- 571	519 +/- 287	342 +/- 171	3.33	1.49	0.99	<0.0001	0.1154	0.7911
Monoacylglycerol(18:0)	Monoacylglycerol	276 +/- 139	292 +/- 146	301 +/- 153	322 +/- 163	1.06	1.1	1.18	0.2496	0.2646	0.0716	352 +/- 179	323 +/- 164	300 +/- 151	307 +/- 153	0.92	0.85	0.87	0.3582	0.0901	0.1037
Monoacylglycerol(20:0/0:0/0:0)	Monoacylglycerol	161 +/- 82	169 +/- 85	158 +/- 79	174 +/- 87	1.05	0.98	1.08	0.4983	0.775	0.3259	171 +/- 86	175 +/- 88	162 +/- 81	169 +/- 85	1.03	0.95	0.99	0.6316	0.3631	0.8785
Monoacylglycerol(18:0/0:0/0:0)	Monoacylglycerol	21155 +/- 10730	22399 +/- 11225	21792 +/- 10921	23555 +/- 11796	1.06	1.03	1.11	0.4189	0.6678	0.1516	22200 +/- 11144	23067 +/- 11591	21375 +/- 10723	22346 +/- 11203	1.04	0.96	1.01	0.4643	0.4248	0.8795
Sphinganine-C17	Other	173 +/- 89	114 +/- 58	131 +/- 67	138 +/- 69	0.66	0.75	0.79	0.03	0.0832	0.0892	147 +/- 74	112 +/- 59	148 +/- 74	110 +/- 55	0.76	1	0.75	0.0566	0.9578	0.0011
cholic acid glucuronide	Other	63 +/- 32	85 +/- 43	85 +/- 43	75 +/- 38	1.35	1.33	1.19	0.0303	0.0206	0.1334	390 +/- 197	422 +/- 211	365 +/- 195	277 +/- 145	1.08	0.93	0.71	0.2081	0.6541	0.0327
Sulfatide(38:1)	Other	498 +/- 251	465 +/- 241	484 +/- 249	458 +/- 230	0.93	0.97	0.92	0.5677	0.7912	0.2505	355 +/- 184	292 +/- 149	327 +/- 164	283 +/- 144	0.82	0.92	0.79	0.1949	0.4535	0.1292
9(S)-HOTrE	Oxylipin	17 +/- 9	17 +/- 9	15 +/- 8	16 +/- 8	1.01	0.9	0.94	0.9254	0.2684	0.6646	16 +/- 8	15 +/- 8	15 +/- 8	15 +/- 8	0.96	0.96	0.93	0.7589	0.801	0.669
Phosphatidylcholine(36:5)	Phospholipid	5395 +/- 2727	4152 +/- 2076	3500 +/- 1761	4767 +/- 2389	0.77	0.65	0.88	0.0119	0.0038	0.1076	4352 +/- 2179	2363 +/- 1214	2589 +/- 1321	2598 +/- 1306	0.54	0.6	0.6	0.0008	0.001	0.0001
Phosphatidylcholine(36:4)	Phospholipid	1525 +/- 771	1226 +/- 613	1025 +/- 513	1308 +/- 657	0.81	0.67	0.85	0.0197	0.0035	0.072	1295 +/- 648	883 +/- 454	942 +/- 474	815 +/- 408	0.68	0.73	0.63	0.007	0.0017	0.0001
Phosphatidylcholine(36:4)	Phospholipid	24635 +/- 12418	18644 +/- 9329	16780 +/- 8423	20945 +/- 10504	0.76	0.68	0.85	0.0063	0.0031	0.042	21793 +/- 10908	11317 +/- 5847	12612 +/- 6690	13795 +/- 6914	0.52	0.58	0.63	0.0007	0.0048	0.0001
Phosphatidylethanolamine(41:3)	Phospholipid	22473 +/- 11308	20194 +/- 10114	16052 +/- 8058	18474 +/- 9285	0.9	0.71	0.82	0.0835	0.0034	0.0233	32414 +/- 16260	20659 +/- 10534	20466 +/- 10442	19299 +/- 9669	0.64	0.63	0.6	0.0024	0.0023	0.0002
Phosphatidylcholine(38:7)	Phospholipid	3734 +/- 1873	3370 +/- 1686	3025 +/- 1512	3427 +/- 1714	0.9	0.81	0.92	0.03	0.0024	0.0446	3479 +/- 1740	3056 +/- 1529	3131 +/- 1568	2997 +/- 1498	0.88	0.9	0.86	0.0013	0.0077	0.0002
Phosphatidylcholine(38:6)	Phospholipid	10199 +/- 5141	8745 +/- 4377	7217 +/- 3618	9220 +/- 4617	0.85	0.71	0.9	0.0394	0.0038	0.1189	10082 +/- 5051	6818 +/- 3490	6868 +/- 3556	6831 +/- 3421	0.68	0.68	0.68	0.0047	0.0096	0.0002
Phosphatidylcholine(36:3)	Phospholipid	183517 +/- 93598	148384 +/- 74474	103284 +/- 52139	141724 +/- 71095	0.81	0.56	0.78	0.0641	0.0046	0.0378	164351 +/- 82304	117267 +/- 58708	103305 +/- 52686	99234 +/- 50035	0.71	0.63	0.6	0.0003	0.0016	0.0003
Phosphatidylcholine(35:2)	Phospholipid	23157 +/- 11649	22006 +/- 11033	19558 +/- 9856	21397 +/- 10746	0.95	0.85	0.93	0.343	0.0457	0.201	23666 +/- 11860	18377 +/- 9275	17319 +/- 8724	16265 +/- 8142	0.78	0.73	0.68	0.0075	0.0025	0.0003
Phosphatidylcholine(31:0)	Phospholipid	32928 +/- 16674	31899 +/- 15987	26158 +/- 13244	27905 +/- 14016	0.97	0.79	0.85	0.6371	0.0464	0.0741	19527 +/- 9772	14117 +/- 7059	13933 +/- 7054	12754 +/- 6414	0.72	0.71	0.65	0.0001	0.0026	0.0003
Phosphatidylcholine(33:1)	Phospholipid	81737 +/- 41842	72770 +/- 36650	56113 +/- 28622	65334 +/- 32807	0.89	0.68	0.8	0.2734	0.0269	0.0705	52655 +/- 26361	38301 +/- 19156	35780 +/- 18235	33516 +/- 16871	0.73	0.68	0.64	0.0001	0.0032	0.0003
Phosphatidylcholine(40:5)	Phospholipid	10291 +/- 5172	9276 +/- 4645	7427 +/- 3729	8168 +/- 4091	0.9	0.72	0.79	0.0691	0.0029	0.0065	19267 +/- 9670	13951 +/- 7110	14483 +/- 7471	12101 +/- 6059	0.72	0.75	0.63	0.0096	0.0286	0.0003
Phosphatidylcholine(40:4)	Phospholipid	6504 +/- 3276	6170 +/- 3096	5489 +/- 2765	5788 +/- 2910	0.95	0.85	0.89	0.3787	0.0512	0.1129	10789 +/- 5407	8267 +/- 4194	8955 +/- 4554	7389 +/- 3697	0.76	0.83	0.68	0.0111	0.0462	0.0003
Phosphatidylcholine(40:4)	Phospholipid	1778 +/- 897	1581 +/- 791	1150 +/- 577	1398 +/- 699	0.89	0.65	0.79	0.084	0.0023	0.0114	2884 +/- 1444	2596 +/- 1308	2279 +/- 1191	2092 +/- 1048	0.9	0.79	0.72	0.0806	0.0734	0.0003
Phosphatidylethanolamine(41:3)	Phospholipid	8507 +/- 4283	6976 +/- 3501	5226 +/- 2641	6124 +/- 3076	0.82	0.61	0.72	0.0204	0.0018	0.0043	8138 +/- 4089	4733 +/- 2403	4892 +/- 2484	4883 +/- 2446	0.58	0.6	0.6	0.0012	0.0015	0.0004
Phosphatidylcholine(34:2)	Phospholipid	112993 +/- 56788	107947 +/- 54186	97880 +/- 49384	104874 +/- 52921	0.95	0.87	0.93	0.3943	0.0712	0.2786	120727 +/- 60481	94186 +/- 47643	93161 +/- 46905	83574 +/- 41904	0.78	0.77	0.69	0.01	0.0043	0.0004
Phosphatidylethanolamine(41:3)	Phospholipid	593 +/- 298	598 +/- 299	533 +/- 268	556 +/- 278	1.01	0.9	0.93	0.8187	0.096	0.1331	601 +/- 301	548 +/- 275	513 +/- 259	517 +/- 258	0.91	0.85	0.86	0.0298	0.0269	0.0004
Phosphatidylcholine(40:6)	Phospholipid	17637 +/- 8894	14295 +/- 7167	8874 +/- 4439	10565 +/- 5290	0.81	0.5	0.6	0.0205	0.0004	0.0011	27484 +/- 13777	17731 +/- 8890	17035 +/- 9007	16003 +/- 8100	0.65	0.62	0.58	0.0003	0.0087	0.0005
Phosphatidylcholine(38:5)	Phospholipid	21586 +/- 10900	17915 +/- 8962	13980 +/- 6990	17491 +/- 8746	0.83	0.65	0.81	0.0285	0.0021	0.0191	24769 +/- 12399	17142 +/- 8653	17310 +/- 9157	16235 +/- 8182	0.69	0.7	0.65	0.0013	0.0259	0.0005
Phosphatidylcholine(34:2)	Phospholipid	1892 +/- 950	1735 +/- 871	1547 +/- 779	1661 +/- 833	0.92	0.82	0.88	0.1387	0.0202	0.0403	2445 +/- 1228	1751 +/- 884	1643 +/- 828	1551 +/- 777	0.71	0.67	0.63	0.0045	0.0018	0.0006
Phosphatidylethanolamine(38:2)	Phospholipid	38758 +/- 19478	36823 +/- 18490	32243 +/- 16271	35534 +/- 17917	0.95	0.83	0.92	0.3518	0.0353	0.2071	54989 +/- 27571	42769 +/- 21646	39514 +/- 19964	37168 +/- 18653	0.78	0.72	0.68	0.0117	0.0034	0.0006
Phosphatidylcholine(38:4)	Phospholipid	32313 +/- 16239	26735 +/- 13380	19302 +/- 9652	23694 +/- 11849	0.83	0.6	0.74	0.0104	0.0004	0.0018	43641 +/- 21881	27093 +/- 13628	27472 +/- 14283	26854 +/- 13555	0.62	0.63	0.61	0.0004	0.0057	0.0007
Phosphatidylcholine(40:6)	Phospholipid	38233 +/- 19377	34012 +/- 17046	21271 +/- 10679	30075 +/- 15066	0.89	0.56	0.79	0.1516	0.0019	0.025	34952 +/- 17500	32240 +/- 16153	27270 +/- 14156	23602 +/- 11884	0.93	0.78	0.68	0.0496	0.05	0.0007
Phosphatidylcholine(36:1)	Phospholipid	246547 +/- 124097	227915 +/- 114342	168254 +/- 85428	184255 +/- 92527	0.93	0.68	0.75	0.1976	0.0058	0.0061	492789 +/- 246997	327912 +/- 164062	336765 +/- 171357	340955 +/- 171431	0.67	0.68	0.69	0.0002	0.0037	0.001
Phosphatidylcholine(40:8)	Phospholipid	3742 +/- 1884	3323 +/- 1662	2320 +/- 1179	3447 +/- 1724	0.88	0.62	0.92	0.0539	0.0026	0.1318	2398 +/- 1200	1618 +/- 812	1531 +/- 813	1637 +/- 827	0.68	0.64	0.68	0.0002	0.0113	0.001
Phosphatidylcholine(32:2)	Phospholipid	59880 +/- 30102	61193 +/- 30672	49292 +/- 24880	54331 +/- 27321	1.02	0.83	0.91	0.6502	0.0317	0.1402	47050 +/- 23543	43947 +/- 21991	44346 +/- 22271	37226 +/- 18667	0.93	0.94	0.79	0.0272	0.1695	0.0012
Phosphatidylcholine(40:7)	Phospholipid	25780 +/- 13026	20952 +/- 10480	14136 +/- 7070	20021 +/- 10017	0.81	0.55	0.78	0.0228	0.0009	0.013	24587 +/- 12313	21242 +/- 10650	19035 +/- 10002	17228 +/- 8682	0.86	0.78	0.7	0.0111	0.0676	0.0013
Phosphatidylcholine(36:2)	Phospholipid	1058766 +/- 534791	980502 +/- 493573	730033 +/- 371115	862429 +/- 434476	0.93	0.69	0.81	0.3087	0.0101	0.04	1311223 +/- 657592	1004654 +/- 502511	893184 +/- 456484	877545 +/- 442801	0.76	0.68	0.67	0.0012	0.0053	0.0014
Phosphatidylcholine(32:1)	Phospholipid	210584 +/- 105851	213503 +/- 107289	191556 +/- 96647	202947 +/- 102484	1.01	0.91	0.96	0.8002	0.1863	0.5808	137726 +/- 69021	115875 +/- 58472	115369 +/- 58218	102677 +/- 51529	0.84	0.84	0.75	0.028	0.0258	0.0015
Phosphatidylethanolamine(38:4)	Phospholipid	88796 +/- 44964	82941 +/- 41545	81830 +/- 41358	85085 +/- 42799	0.93	0.92	0.96	0.3336	0.3506	0.5709	61700 +/- 30945	49380 +/- 24969	47952 +/- 24191	47721 +/- 23894	0.8	0.78	0.78	0.0172	0.0085	0.0019
Phosphatidylcholine(32:0)	Phospholipid	242743 +/- 122915	219330 +/- 110104	171986 +/- 86316	177724 +/- 89425	0.9	0.71	0.73	0.2027	0.0086	0.0136	310740 +/- 155933	207761 +/- 104086	227637 +/- 118631	209660 +/- 106093	0.67	0.73	0.68	0.0006	0.0309	0.0024
Phosphatidylcholine(34:1)	Phospholipid	2135887 +/- 1077289	1962034 +/- 985013	1543731 +/- 782194	1719111 +/- 864180	0.92	0.72	0.81	0.215	0.0116	0.0244	1506661 +/- 755602	1122972 +/- 561566	1091117 +/- 561060	1076167 +/- 543436	0.75	0.72	0.71	0.0008	0.0149	0.0032
Phosphatidylcholine(33:5)	Phospholipid	10171 +/- 5110	10231 +/- 5123	9042 +/- 4550	10218 +/- 5118	1.01	0.89	1	0.8905	0.0886	0.9137	4506 +/- 2256	4200 +/- 2101	3998 +/- 2010	3908 +/- 1956	0.93	0.88	0.87	0.0314	0.0425	0.0042
Phosphatidylglycerol(40:0)	Phospholipid	40 +/- 20	33 +/- 17	31 +/- 16	27 +/- 14	0.82	0.76	0.68	0.014	0.0114	0.001	76 +/- 39	44 +/- 24	46 +/- 23	42 +/- 22	0.58	0.6	0.55	0.0173	0.0027	0.0044
Phosphatidylethanolamine(36:4)	Phospholipid	12121 +/- 6119	12022 +/- 6031	11966 +/- 6013	12604 +/- 6332	0.99	0.99	1.04	0.8926	0.8432	0.5511	4592 +/- 2301	3663 +/- 1854	3609 +/- 1830	3766 +/- 1890	0.8	0.79	0.82	0.0146	0.0147	0.0053
Phosphatidylcholine(30:1)	Phospholipid	40269 +/- 20288	43438 +/- 21751	34390 +/- 17323	36808 +/- 18505	1.08	0.85	0.92	0.1796	0.0634	0.1957	60685 +/- 30368	62240 +/- 31127	59643 +/- 30003	52381 +/- 26264	1.02	0.98	0.86	0.1935	0.6971	0.0072
Phosphatidylserine(36:2)	Phospholipid	89 +/- 45	87 +/- 44	85 +/- 43	88 +/- 45	0.98	0.95	0.99	0.7222	0.5351	0.8354	67 +/- 34	60 +/- 31	63 +/- 32	53 +/- 26	0.9	0.93	0.78	0.3097	0.5245	0.0073
Phosphatidylcholine(40:4)	Phospholipid	1602 +/- 802	1582 +/- 791	1468 +/- 736	1494 +/- 748	0.99	0.92	0.93	0.6353	0.0486	0.0656	1337 +/- 670	1175 +/- 587	1158 +/- 582	1163 +/- 582	0.88	0.87	0.87	0.0066	0.0268	0.0077
Phosphatidylethanolamine(36:1);Phosphatidylethanolamine(38:4)	Phospholipid	77995 +/- 39302	72968 +/- 36561	66768 +/- 33536	71033 +/- 35582	0.93	0.85	0.91	0.2604	0.053	0.139	57201 +/- 28674	47294 +/- 23648	45999 +/- 23215	47829 +/- 23982	0.83	0.81	0.83	0.0025	0.0137	0.0083
Phosphatidylethanolamine(36:4)	Phospholipid	12997 +/- 6548	13060 +/- 6537	11948 +/- 5992	12904 +/- 6459	1	0.92	0.99	0.9221	0.1842	0.886	5563 +/- 2786	4870 +/- 2437	4649 +/- 2353	4852 +/- 2430	0.88	0.83	0.87	0.0067	0.0309	0.0085
Phosphatidylcholine(30:0)	Phospholipid	144118 +/- 72869	149543 +/- 74930	120383 +/- 60803	124292 +/- 62410	1.04	0.83	0.86	0.5536	0.0722	0.0841	143826 +/- 72064	135777 +/- 67947	134838 +/- 68290	121657 +/- 61110	0.94	0.93	0.85	0.1052	0.3433	0.0138
Phosphatidylethanolamine(40:6)	Phospholipid	12910 +/- 6517	12538 +/- 6281	11495 +/- 5786	12933 +/- 6470	0.97	0.89	1	0.6189	0.1478	0.9733	14103 +/- 7064	12678 +/- 6341	12525 +/- 6297	12641 +/- 6327	0.9	0.88	0.89	0.0103	0.0454	0.0152
Phosphatidylinositol(36:1)	Phospholipid	44095 +/- 22190	73718 +/- 37751	51534 +/- 26848	65874 +/- 33171	1.67	1.16	1.49	0.008	0.2562	0.0027	36250 +/- 18216	48674 +/- 24416	41380 +/- 21153	52563 +/- 27768	1.35	1.14	1.45	0.0028	0.2023	0.0652
Phosphatidylcholine(36:5)	Phospholipid	26 +/- 13	23 +/- 12	23 +/- 11	25 +/- 13	0.92	0.88	0.99	0.3516	0.1894	0.8807	29 +/- 15	28 +/- 15	26 +/- 13	23 +/- 12	0.96	0.88	0.79	0.7605	0.208	0.0856
Phosphatidylinositol(38:4)	Phospholipid	7626 +/- 3845	12164 +/- 6200	8741 +/- 4506	10904 +/- 5494	1.59	1.15	1.43	0.0079	0.2605	0.0052	6919 +/- 3472	8601 +/- 4310	7388 +/- 3740	9157 +/- 4784	1.25	1.06	1.32	0.0043	0.3655	0.0891
Phosphatidylinositol(36:4)	Phospholipid	2222 +/- 1117	3445 +/- 1762	2378 +/- 1241	3435 +/- 1732	1.54	1.08	1.54	0.0112	0.5831	0.0024	805 +/- 404	1416 +/- 726	788 +/- 402	1170 +/- 628	1.75	0.98	1.45	0.0065	0.7972	0.0913
Phosphatidylcholine(39:6)	Phospholipid	68 +/- 34	60 +/- 30	50 +/- 25	62 +/- 31	0.88	0.74	0.92	0.0585	0.0001	0.0473	74 +/- 37	68 +/- 34	66 +/- 34	59 +/- 31	0.92	0.9	0.81	0.0833	0.1416	0.1005
Phosphatidylethanolamine(36:1)	Phospholipid	71675 +/- 36078	67574 +/- 33944	68697 +/- 34773	71860 +/- 36137	0.94	0.96	1	0.3341	0.5707	0.9654	50957 +/- 25584	45206 +/- 22714	47940 +/- 24043	44048 +/- 22380	0.88	0.94	0.86	0.0657	0.2262	0.1011
Phosphatidylcholine(38:6)	Phospholipid	954 +/- 478	881 +/- 441	855 +/- 429	950 +/- 510	0.93	0.89	1	0.0357	0.0387	0.9776	838 +/- 420	843 +/- 424	827 +/- 414	786 +/- 394	1.01	0.99	0.93	0.8986	0.6544	0.1695
Phosphatidylglycerol(38:0)	Phospholipid	251 +/- 127	314 +/- 161	263 +/- 134	295 +/- 149	1.25	1.04	1.18	0.0857	0.622	0.0597	355 +/- 178	397 +/- 198	356 +/- 178	328 +/- 165	1.11	1	0.93	0.0144	0.9137	0.17
Phosphatidylcholine(28:0)	Phospholipid	6373 +/- 3201	7181 +/- 3602	5745 +/- 2904	6088 +/- 3055	1.12	0.9	0.95	0.0512	0.1644	0.368	11520 +/- 5766	13923 +/- 6969	13199 +/- 6650	11168 +/- 5596	1.2	1.15	0.97	0.0013	0.051	0.3269
Sphingosine(C18:1)	Sphingomyelin	475 +/- 239	130 +/- 65	128 +/- 64	128 +/- 65	0.27	0.27	0.27	<0.0001	<0.0001	0.0001	983 +/- 493	168 +/- 84	170 +/- 85	138 +/- 69	0.17	0.17	0.14	<0.0001	<0.0001	<0.0001
Sphingomyelin(43:2)	Sphingomyelin	72 +/- 37	66 +/- 33	66 +/- 33	63 +/- 32	0.92	0.91	0.88	0.2252	0.3165	0.0951	214 +/- 107	209 +/- 104	198 +/- 102	188 +/- 94	0.97	0.93	0.88	0.109	0.3677	0.0006
Sphingomyelin(36:2)	Sphingomyelin	50829 +/- 25663	52255 +/- 26211	49793 +/- 25081	51453 +/- 25842	1.03	0.98	1.01	0.6508	0.7699	0.8481	32207 +/- 16147	25520 +/- 12928	24232 +/- 12237	23591 +/- 11834	0.79	0.75	0.73	0.0168	0.0057	0.0013
Sphingomyelin(33:2)	Sphingomyelin	1641 +/- 825	1519 +/- 761	1421 +/- 715	1477 +/- 742	0.93	0.86	0.9	0.1368	0.0487	0.097	2023 +/- 1016	1786 +/- 898	1696 +/- 856	1512 +/- 756	0.88	0.84	0.75	0.0666	0.0349	0.0017
Sphingomyelin(34:2)	Sphingomyelin	10590 +/- 5316	10095 +/- 5051	8551 +/- 4301	9372 +/- 4694	0.95	0.81	0.88	0.2374	0.012	0.0346	11683 +/- 5850	11294 +/- 5658	10475 +/- 5298	9893 +/- 4952	0.97	0.89	0.85	0.3067	0.117	0.0028
Sphingomyelin(33:1)	Sphingomyelin	16271 +/- 8167	16269 +/- 8151	14904 +/- 7481	15533 +/- 7822	1	0.92	0.95	0.9976	0.1178	0.4257	29843 +/- 14949	29416 +/- 14845	28106 +/- 14196	25124 +/- 12581	0.99	0.94	0.84	0.7975	0.3269	0.0043
Sphingomyelin(36:1)	Sphingomyelin	7717 +/- 3887	8523 +/- 4277	6660 +/- 3376	7185 +/- 3601	1.1	0.86	0.93	0.1256	0.1084	0.2281	12840 +/- 6443	12007 +/- 6006	11186 +/- 5769	10257 +/- 5143	0.93	0.87	0.8	0.109	0.1971	0.0053
Sphingomyelin(40:1)	Sphingomyelin	8371 +/- 4215	9220 +/- 4610	8362 +/- 4197	8563 +/- 4314	1.1	1	1.02	0.075	0.9849	0.7264	10304 +/- 5174	10287 +/- 5229	9911 +/- 5044	8689 +/- 4352	1	0.96	0.84	0.9821	0.625	0.0128
Sphingomyelin(34:1)	Sphingomyelin	119815 +/- 60327	120689 +/- 60512	98110 +/- 49497	107303 +/- 53827	1.01	0.82	0.89	0.8903	0.034	0.1007	212875 +/- 106632	223200 +/- 111646	206007 +/- 104356	191152 +/- 95880	1.05	0.97	0.9	0.1123	0.617	0.037
Sphingomyelin(41:1)	Sphingomyelin	1289 +/- 651	1139 +/- 570	1172 +/- 587	1275 +/- 639	0.88	0.91	0.99	0.0896	0.1697	0.8548	2175 +/- 1111	1707 +/- 870	1806 +/- 906	1634 +/- 839	0.79	0.83	0.75	0.0775	0.0903	0.0598
Sphingomyelin(43:1)	Sphingomyelin	622 +/- 315	560 +/- 281	578 +/- 290	639 +/- 320	0.9	0.93	1.03	0.1769	0.3132	0.6695	863 +/- 440	768 +/- 389	805 +/- 407	708 +/- 359	0.89	0.93	0.82	0.2797	0.4768	0.1071
Sphingomyelin(34:0)	Sphingomyelin	14355 +/- 7225	14964 +/- 7531	12387 +/- 6298	13402 +/- 6729	1.04	0.86	0.93	0.5105	0.1205	0.2626	13446 +/- 6733	13813 +/- 6916	13659 +/- 6881	12784 +/- 6401	1.03	1.02	0.95	0.3719	0.7599	0.1361
Sphingomyelin(42:1)	Sphingomyelin	13066 +/- 6652	14704 +/- 7362	14095 +/- 7059	14956 +/- 7571	1.12	1.08	1.15	0.1517	0.3306	0.1955	12501 +/- 6255	13854 +/- 7170	12558 +/- 6439	12056 +/- 6033	1.11	1	0.96	0.3627	0.9581	0.1395
Sphingomyelin(42:2)	Sphingomyelin	66173 +/- 33271	72206 +/- 36198	60477 +/- 30514	64569 +/- 32398	1.09	0.92	0.98	0.1228	0.2089	0.635	80974 +/- 40594	85909 +/- 42960	80915 +/- 41320	75662 +/- 37957	1.06	1	0.93	0.0821	0.9929	0.1528
Sphingomyelin(37:1)	Sphingomyelin	65 +/- 37	85 +/- 45	84 +/- 43	89 +/- 45	1.32	1.28	1.35	0.2709	0.2474	0.1702	192 +/- 105	167 +/- 86	197 +/- 100	147 +/- 77	0.87	1.02	0.76	0.487	0.9022	0.2516
Sphingomyelin(42:0)	Sphingomyelin	61 +/- 31	65 +/- 32	64 +/- 32	71 +/- 37	1.05	1.03	1.15	0.0971	0.6191	0.3098	52 +/- 26	53 +/- 27	52 +/- 27	50 +/- 25	1.03	1.01	0.97	0.5303	0.8533	0.44
Sphingomyelin(44:2)	Sphingomyelin	3872 +/- 1952	4465 +/- 2238	3811 +/- 1918	4051 +/- 2030	1.15	0.98	1.04	0.0471	0.8074	0.4265	1312 +/- 656	1355 +/- 678	1346 +/- 681	1293 +/- 648	1.03	1.03	0.99	0.0793	0.6591	0.6004
Cholesterol	Sterol or Cholesterol Ester	2037 +/- 1026	1938 +/- 970	1666 +/- 848	1805 +/- 912	0.95	0.82	0.88	0.3663	0.0627	0.1463	2172 +/- 1086	1944 +/- 973	1804 +/- 910	1658 +/- 832	0.89	0.83	0.76	0.0017	0.0141	0.0006
Cholesterol Ester(22:6)	Sterol or Cholesterol Ester	1283 +/- 642	1341 +/- 671	1030 +/- 515	996 +/- 499	1.04	0.8	0.78	0.071	0.0006	0.0004	2771 +/- 1412	2603 +/- 1303	2545 +/- 1288	2282 +/- 1149	0.94	0.92	0.83	0.4437	0.3974	0.0854
Cholesterol Ester(18:3)	Sterol or Cholesterol Ester	66 +/- 34	98 +/- 49	67 +/- 34	65 +/- 32	1.49	1.01	0.98	0.002	0.9187	0.7725	125 +/- 64	169 +/- 84	172 +/- 87	148 +/- 74	1.35	1.37	1.18	0.0155	0.0294	0.1252
Cholesterol Ester(18:2)	Sterol or Cholesterol Ester	370 +/- 188	509 +/- 255	338 +/- 170	328 +/- 165	1.37	0.92	0.88	0.0063	0.2737	0.165	952 +/- 497	1195 +/- 599	1321 +/- 672	1093 +/- 554	1.25	1.39	1.15	0.0832	0.0508	0.2987
Cholesterol Ester(20:3)	Sterol or Cholesterol Ester	437 +/- 221	495 +/- 248	393 +/- 197	379 +/- 191	1.14	0.9	0.87	0.0618	0.1278	0.0942	720 +/- 364	732 +/- 368	762 +/- 386	679 +/- 342	1.02	1.05	0.94	0.7933	0.5095	0.4108
Cholesterol Ester(20:4)	Sterol or Cholesterol Ester	445 +/- 229	644 +/- 323	404 +/- 203	396 +/- 198	1.45	0.91	0.89	0.0095	0.3901	0.2982	1346 +/- 691	1658 +/- 830	1673 +/- 858	1416 +/- 712	1.23	1.25	1.05	0.0491	0.1351	0.5939
Cholesterol Ester(20:5)	Sterol or Cholesterol Ester	91 +/- 46	115 +/- 57	80 +/- 41	81 +/- 41	1.27	0.88	0.89	0.0186	0.2551	0.1947	223 +/- 114	254 +/- 127	252 +/- 129	219 +/- 110	1.14	1.12	0.98	0.1262	0.3175	0.8376
Cholesterol Ester(16:1)	Sterol or Cholesterol Ester	159 +/- 81	187 +/- 94	139 +/- 70	131 +/- 66	1.18	0.88	0.83	0.0563	0.1235	0.0453	310 +/- 161	330 +/- 166	361 +/- 183	315 +/- 160	1.06	1.16	1.02	0.588	0.2605	0.9018
Triacylglycerol(61:8)	Triacylglycerol	1149 +/- 579	1219 +/- 611	1434 +/- 721	1037 +/- 522	1.06	1.25	0.9	0.3013	0.0214	0.1715	372 +/- 186	308 +/- 155	372 +/- 193	281 +/- 142	0.83	1	0.76	0.0132	0.9996	0.0057
Triacylglycerol(57:6)	Triacylglycerol	2607 +/- 1304	2670 +/- 1346	3096 +/- 1551	2244 +/- 1129	1.02	1.19	0.86	0.6477	0.003	0.0193	1156 +/- 580	829 +/- 425	1006 +/- 539	728 +/- 382	0.72	0.87	0.63	0.0114	0.345	0.0082
Triacylglycerol(58:9)	Triacylglycerol	3889 +/- 1950	4017 +/- 2035	5654 +/- 2861	3375 +/- 1714	1.03	1.45	0.87	0.6404	0.0056	0.0928	1216 +/- 608	912 +/- 473	1305 +/- 722	631 +/- 358	0.75	1.08	0.52	0.0271	0.7018	0.0084
Triacylglycerol(60:5)	Triacylglycerol	2165 +/- 1083	2097 +/- 1053	2682 +/- 1348	1875 +/- 941	0.97	1.23	0.87	0.3765	0.006	0.011	1032 +/- 517	892 +/- 448	940 +/- 488	778 +/- 395	0.86	0.91	0.75	0.0271	0.391	0.0086
Triacylglycerol(58:8)	Triacylglycerol	4379 +/- 2190	4928 +/- 2489	5563 +/- 2801	4138 +/- 2082	1.12	1.27	0.94	0.0951	0.008	0.2297	1709 +/- 855	1340 +/- 684	1501 +/- 793	1130 +/- 591	0.78	0.88	0.66	0.0199	0.3147	0.0092
Triacylglycerol(61:6)	Triacylglycerol	6690 +/- 3349	6614 +/- 3326	7738 +/- 3876	5582 +/- 2822	0.99	1.16	0.83	0.7997	0.0069	0.0253	2035 +/- 1019	1361 +/- 701	1767 +/- 982	1248 +/- 666	0.67	0.87	0.61	0.0055	0.4291	0.0094
Triacylglycerol(63:5)	Triacylglycerol	1859 +/- 934	1993 +/- 997	2170 +/- 1087	1668 +/- 840	1.08	1.16	0.9	0.1381	0.0188	0.1131	1009 +/- 505	801 +/- 405	990 +/- 532	737 +/- 378	0.79	0.98	0.73	0.01	0.8964	0.0104
Triacylglycerol(59:4)	Triacylglycerol	11433 +/- 5724	11122 +/- 5574	13245 +/- 6640	9599 +/- 4833	0.97	1.16	0.84	0.4149	0.011	0.0154	3085 +/- 1549	2310 +/- 1162	2806 +/- 1495	2194 +/- 1124	0.75	0.91	0.71	0.0048	0.5039	0.0114
Triacylglycerol(54:6)	Triacylglycerol	11896 +/- 5957	10053 +/- 5072	14697 +/- 7394	8496 +/- 4306	0.85	1.23	0.71	0.026	0.0107	0.0035	2062 +/- 1041	1263 +/- 658	1950 +/- 1146	1012 +/- 591	0.61	0.94	0.49	0.0083	0.8108	0.0117
Triacylglycerol(54:3)	Triacylglycerol	243042 +/- 121669	223959 +/- 112178	226537 +/- 113724	193531 +/- 97537	0.92	0.93	0.79	0.0396	0.1191	0.0068	47464 +/- 24178	26554 +/- 13830	32787 +/- 19311	26044 +/- 14036	0.56	0.69	0.55	0.008	0.1376	0.0123
Triacylglycerol(58:6)	Triacylglycerol	24225 +/- 12145	25597 +/- 12895	29662 +/- 14865	21332 +/- 10760	1.05	1.22	0.88	0.3429	0.0045	0.0703	9659 +/- 4859	5950 +/- 3132	7995 +/- 4613	5290 +/- 2958	0.62	0.83	0.55	0.0093	0.3757	0.0124
Triacylglycerol(50:0)	Triacylglycerol	14568 +/- 7329	14170 +/- 7091	14884 +/- 7450	14424 +/- 7267	0.97	1.02	0.99	0.5476	0.639	0.8736	10735 +/- 5372	10307 +/- 5154	10603 +/- 5318	11487 +/- 5744	0.96	0.99	1.08	0.0598	0.7159	0.0127
Triacylglycerol(58:10)	Triacylglycerol	1592 +/- 798	1491 +/- 756	2376 +/- 1196	1311 +/- 667	0.93	1.49	0.83	0.3564	0.0018	0.0419	538 +/- 269	435 +/- 223	644 +/- 353	328 +/- 178	0.81	1.19	0.61	0.0466	0.3591	0.013
Triacylglycerol(60:4)	Triacylglycerol	4494 +/- 2248	4498 +/- 2259	5121 +/- 2569	3939 +/- 1981	1	1.14	0.88	0.9807	0.0152	0.0234	2089 +/- 1048	1729 +/- 868	1848 +/- 954	1477 +/- 762	0.83	0.88	0.71	0.0126	0.2468	0.0133
Triacylglycerol(54:4)_iso	Triacylglycerol	78302 +/- 39191	73450 +/- 36887	91268 +/- 45861	62998 +/- 31748	0.93	1.16	0.81	0.1522	0.02	0.0076	14306 +/- 7215	9138 +/- 4686	12596 +/- 7099	8399 +/- 4555	0.64	0.88	0.59	0.0065	0.5173	0.0139
Triacylglycerol(58:11)	Triacylglycerol	436 +/- 219	405 +/- 205	605 +/- 304	355 +/- 179	0.93	1.39	0.81	0.29	0.0015	0.0216	158 +/- 79	138 +/- 69	179 +/- 96	110 +/- 57	0.87	1.14	0.69	0.0452	0.427	0.014
Triacylglycerol(48:0)	Triacylglycerol	20178 +/- 10299	17343 +/- 8692	18137 +/- 9109	17483 +/- 8823	0.86	0.9	0.87	0.1367	0.2679	0.1864	10647 +/- 5330	10279 +/- 5141	10696 +/- 5416	11900 +/- 5960	0.96	1	1.12	0.16	0.9424	0.0151
Triacylglycerol(60:3)	Triacylglycerol	9937 +/- 4975	9515 +/- 4761	9580 +/- 4803	8389 +/- 4221	0.96	0.96	0.85	0.1356	0.3123	0.0156	3463 +/- 1749	2558 +/- 1289	2791 +/- 1484	2357 +/- 1217	0.74	0.81	0.68	0.012	0.1658	0.0158
Triacylglycerol(56:4)	Triacylglycerol	1566 +/- 784	1431 +/- 716	1666 +/- 841	1321 +/- 664	0.92	1.06	0.84	0.0232	0.3131	0.0118	717 +/- 359	686 +/- 343	717 +/- 360	659 +/- 330	0.95	1	0.92	0.0632	0.9923	0.0168
Triacylglycerol(61:3)	Triacylglycerol	8091 +/- 4057	8119 +/- 4066	8128 +/- 4071	7092 +/- 3564	1	1	0.88	0.9211	0.8964	0.0401	3197 +/- 1615	2504 +/- 1264	2588 +/- 1364	2312 +/- 1177	0.78	0.81	0.72	0.0266	0.1534	0.0173
Triacylglycerol(61:7)	Triacylglycerol	4348 +/- 2178	4507 +/- 2273	5153 +/- 2586	3817 +/- 1923	1.04	1.19	0.88	0.5252	0.0103	0.048	1108 +/- 556	800 +/- 408	960 +/- 522	730 +/- 386	0.72	0.87	0.66	0.0097	0.3762	0.0173
Triacylglycerol(57:3)	Triacylglycerol	26856 +/- 13439	23897 +/- 11964	25801 +/- 12933	22254 +/- 11195	0.89	0.96	0.83	0.0065	0.2317	0.0084	5105 +/- 2572	3570 +/- 1802	4339 +/- 2328	3692 +/- 1889	0.7	0.85	0.72	0.0056	0.2962	0.0175
Triacylglycerol(62:3)	Triacylglycerol	2268 +/- 1136	2291 +/- 1146	2291 +/- 1146	2055 +/- 1030	1.01	1.01	0.91	0.6759	0.6674	0.0337	1194 +/- 600	1008 +/- 510	1076 +/- 551	979 +/- 492	0.85	0.9	0.82	0.0558	0.2753	0.0184
Triacylglycerol(55:5)	Triacylglycerol	5050 +/- 2528	4983 +/- 2505	6224 +/- 3131	4272 +/- 2147	0.99	1.23	0.85	0.7599	0.0102	0.0125	1884 +/- 946	1432 +/- 731	1690 +/- 890	1341 +/- 696	0.76	0.89	0.71	0.0188	0.4001	0.0197
Triacylglycerol(57:4)	Triacylglycerol	92 +/- 46	89 +/- 45	101 +/- 51	76 +/- 38	0.97	1.1	0.83	0.679	0.3331	0.039	55 +/- 27	52 +/- 26	48 +/- 24	46 +/- 23	0.95	0.88	0.84	0.3756	0.1452	0.0205
Triacylglycerol(58:4)	Triacylglycerol	3130 +/- 1566	3112 +/- 1562	3553 +/- 1790	2648 +/- 1332	0.99	1.14	0.85	0.8632	0.0578	0.0112	1410 +/- 709	1188 +/- 597	1277 +/- 666	1028 +/- 530	0.84	0.91	0.73	0.0286	0.4063	0.022
Triacylglycerol(16:0_18:1_18:2)	Triacylglycerol	155356 +/- 77736	132672 +/- 66516	146962 +/- 73865	123332 +/- 62120	0.85	0.94	0.79	0.005	0.2168	0.005	18942 +/- 9604	11230 +/- 5749	15455 +/- 8796	12100 +/- 6418	0.59	0.81	0.64	0.0056	0.3341	0.0223
Triacylglycerol(16:1_18:1_18:2)	Triacylglycerol	37208 +/- 18615	32182 +/- 16180	43662 +/- 21957	29028 +/- 14632	0.86	1.18	0.78	0.0174	0.02	0.0042	5583 +/- 2812	4083 +/- 2077	5683 +/- 3118	3803 +/- 2009	0.73	1.02	0.68	0.0142	0.9203	0.0262
Triacylglycerol(56:8)	Triacylglycerol	4416 +/- 2209	4620 +/- 2333	5753 +/- 2903	4025 +/- 2029	1.04	1.3	0.91	0.4382	0.009	0.1082	969 +/- 487	731 +/- 373	948 +/- 503	644 +/- 345	0.75	0.98	0.66	0.0189	0.8722	0.0263
Triacylglycerol(54:5)	Triacylglycerol	41141 +/- 20610	37380 +/- 18830	53508 +/- 26889	32097 +/- 16197	0.91	1.3	0.78	0.1126	0.0042	0.0072	7933 +/- 3988	5285 +/- 2715	7841 +/- 4461	5012 +/- 2748	0.67	0.99	0.63	0.0075	0.9546	0.0264
Triacylglycerol(40:1)	Triacylglycerol	384 +/- 193	286 +/- 145	741 +/- 376	500 +/- 251	0.75	1.92	1.3	0.0098	0.0016	0.003	225 +/- 112	233 +/- 117	243 +/- 122	244 +/- 122	1.04	1.09	1.09	0.3432	0.0197	0.0277
Triacylglycerol(59:5)	Triacylglycerol	5698 +/- 2853	5347 +/- 2690	7265 +/- 3643	4660 +/- 2344	0.93	1.28	0.82	0.2048	0.0021	0.0078	1561 +/- 782	1169 +/- 591	1531 +/- 821	1128 +/- 591	0.75	0.98	0.72	0.0053	0.8953	0.028
Triacylglycerol(56:3)	Triacylglycerol	43834 +/- 21978	44603 +/- 22341	44249 +/- 22203	37950 +/- 19114	1.02	1.01	0.86	0.6335	0.8248	0.0421	13606 +/- 6937	9319 +/- 4759	10222 +/- 5718	8724 +/- 4635	0.68	0.75	0.64	0.022	0.1744	0.0291
Triacylglycerol(51:3)	Triacylglycerol	11287 +/- 5649	9396 +/- 4714	10669 +/- 5360	8883 +/- 4465	0.83	0.94	0.79	0.0042	0.208	0.0028	2176 +/- 1092	1715 +/- 864	1914 +/- 992	1793 +/- 907	0.79	0.88	0.83	0.0085	0.249	0.0309
Triacylglycerol(51:2)	Triacylglycerol	35145 +/- 17587	28580 +/- 14318	30843 +/- 15461	27259 +/- 13705	0.81	0.88	0.78	0.0013	0.01	0.0023	5260 +/- 2660	3429 +/- 1733	4109 +/- 2233	3837 +/- 1981	0.65	0.78	0.73	0.0054	0.1652	0.0337
Triacylglycerol(57:4)	Triacylglycerol	7113 +/- 3562	6579 +/- 3300	8271 +/- 4148	5954 +/- 2995	0.93	1.16	0.84	0.0808	0.0118	0.0124	2029 +/- 1018	1680 +/- 842	1920 +/- 997	1596 +/- 819	0.83	0.94	0.79	0.01	0.6149	0.0395
Triacylglycerol(58:7)	Triacylglycerol	10773 +/- 5398	12254 +/- 6233	13857 +/- 6946	10316 +/- 5200	1.14	1.28	0.96	0.1546	0.0019	0.4336	2802 +/- 1411	1768 +/- 910	2266 +/- 1305	1745 +/- 991	0.63	0.81	0.62	0.006	0.3207	0.0403
Triacylglycerol(52:5)	Triacylglycerol	14020 +/- 7014	11839 +/- 5965	17892 +/- 8997	10538 +/- 5324	0.85	1.28	0.75	0.0158	0.005	0.0034	2951 +/- 1483	2391 +/- 1208	3197 +/- 1742	2207 +/- 1150	0.81	1.09	0.75	0.0237	0.6486	0.0413
Triacylglycerol(65:11)	Triacylglycerol	205 +/- 103	213 +/- 108	248 +/- 124	171 +/- 87	1.04	1.22	0.83	0.5742	0.005	0.0755	101 +/- 50	83 +/- 42	98 +/- 52	68 +/- 37	0.83	0.97	0.68	0.0094	0.8525	0.0413
Triacylglycerol(54:7)	Triacylglycerol	1886 +/- 944	1839 +/- 926	2174 +/- 1095	1611 +/- 811	0.97	1.15	0.85	0.5854	0.044	0.0169	412 +/- 206	329 +/- 166	394 +/- 205	319 +/- 165	0.8	0.96	0.78	0.0141	0.6906	0.0422
Triacylglycerol(53:3)	Triacylglycerol	30062 +/- 15042	27479 +/- 13768	29374 +/- 14757	24549 +/- 12349	0.92	0.98	0.82	0.0266	0.5641	0.0062	7615 +/- 3839	5543 +/- 2797	6296 +/- 3316	6076 +/- 3091	0.73	0.83	0.8	0.009	0.1803	0.0439
Triacylglycerol(55:3)	Triacylglycerol	1947 +/- 973	1816 +/- 910	1956 +/- 980	1639 +/- 821	0.93	1	0.84	0.0331	0.8419	0.0018	644 +/- 323	524 +/- 262	598 +/- 309	548 +/- 276	0.81	0.93	0.85	0.0071	0.4886	0.0504
Triacylglycerol(55:3)	Triacylglycerol	10077 +/- 5049	8079 +/- 4056	9288 +/- 4658	8052 +/- 4057	0.8	0.93	0.8	0.0045	0.0801	0.0084	1755 +/- 882	1480 +/- 742	1650 +/- 856	1490 +/- 752	0.84	0.94	0.85	0.0201	0.5729	0.0513
Triacylglycerol(52:2)	Triacylglycerol	458201 +/- 229485	389557 +/- 194877	394329 +/- 197879	356791 +/- 179709	0.85	0.86	0.78	0.0027	0.0135	0.0049	59930 +/- 30597	33357 +/- 17186	42978 +/- 25744	41477 +/- 22001	0.56	0.72	0.69	0.0073	0.1961	0.0531
Triacylglycerol(58:2)	Triacylglycerol	25354 +/- 12698	23484 +/- 11743	23743 +/- 11886	21457 +/- 10786	0.93	0.93	0.85	0.025	0.0734	0.0144	7791 +/- 3921	6044 +/- 3038	6884 +/- 3618	6183 +/- 3175	0.78	0.88	0.79	0.0102	0.3447	0.0553
Triacylglycerol(49:2)	Triacylglycerol	14072 +/- 7041	10576 +/- 5324	11748 +/- 5879	10553 +/- 5303	0.75	0.83	0.75	0.0018	0.0007	0.0011	2463 +/- 1235	2098 +/- 1050	2266 +/- 1165	2131 +/- 1076	0.85	0.92	0.86	0.0055	0.3843	0.0558
Triacylglycerol(57:2)	Triacylglycerol	71546 +/- 35832	62485 +/- 31249	63256 +/- 31688	58291 +/- 29302	0.87	0.88	0.81	0.004	0.0146	0.0069	12816 +/- 6520	7988 +/- 4072	9873 +/- 5587	9370 +/- 4887	0.63	0.77	0.73	0.009	0.2217	0.0568
Triacylglycerol(16:0_16:1_18:2)	Triacylglycerol	55549 +/- 27808	43774 +/- 21997	50545 +/- 25398	42911 +/- 21644	0.79	0.91	0.78	0.003	0.0689	0.0048	5589 +/- 2839	4013 +/- 2034	5327 +/- 2900	4222 +/- 2180	0.72	0.95	0.76	0.0209	0.7825	0.0594
Triacylglycerol(48:4)	Triacylglycerol	1621 +/- 811	1390 +/- 695	1821 +/- 914	1337 +/- 672	0.85	1.12	0.83	0.0007	0.0292	0.0053	697 +/- 349	657 +/- 329	692 +/- 350	634 +/- 318	0.94	0.99	0.91	0.0288	0.8919	0.0594
Triacylglycerol(57:8)	Triacylglycerol	1546 +/- 773	1636 +/- 827	1923 +/- 973	1419 +/- 713	1.05	1.25	0.92	0.3573	0.0233	0.0719	612 +/- 306	526 +/- 264	583 +/- 297	489 +/- 253	0.86	0.95	0.8	0.0117	0.4972	0.0599
Triacylglycerol(46:0)	Triacylglycerol	13610 +/- 6907	10769 +/- 5403	11346 +/- 5697	10494 +/- 5259	0.79	0.83	0.77	0.0334	0.0682	0.0231	5090 +/- 2548	4731 +/- 2368	5062 +/- 2593	5607 +/- 2815	0.93	0.99	1.1	0.0366	0.947	0.0606
Triacylglycerol(60:3)	Triacylglycerol	910 +/- 457	943 +/- 472	936 +/- 469	821 +/- 412	1.03	1.03	0.9	0.4128	0.4744	0.0756	488 +/- 245	431 +/- 216	459 +/- 233	422 +/- 213	0.88	0.94	0.86	0.035	0.4248	0.063
Triacylglycerol(54:2)	Triacylglycerol	136268 +/- 68373	130282 +/- 65179	135502 +/- 68166	120956 +/- 60877	0.95	0.99	0.88	0.2397	0.9142	0.074	29513 +/- 15051	17644 +/- 9086	20454 +/- 12208	20877 +/- 11104	0.6	0.69	0.71	0.0103	0.1539	0.064
Triacylglycerol(54:8)	Triacylglycerol	2402 +/- 1205	2215 +/- 1111	2906 +/- 1462	2085 +/- 1050	0.93	1.2	0.87	0.1017	0.0186	0.0444	649 +/- 325	595 +/- 299	682 +/- 346	583 +/- 294	0.92	1.05	0.9	0.059	0.4485	0.0647
Triacylglycerol(53:4)	Triacylglycerol	8079 +/- 4042	7631 +/- 3830	8982 +/- 4522	6748 +/- 3387	0.94	1.11	0.83	0.1567	0.0782	0.0048	2491 +/- 1253	2087 +/- 1049	2303 +/- 1192	2142 +/- 1080	0.84	0.93	0.86	0.0338	0.4792	0.0656
Triacylglycerol(59:2)	Triacylglycerol	23226 +/- 11646	22208 +/- 11110	22892 +/- 11506	20900 +/- 10528	0.95	0.99	0.9	0.2055	0.7644	0.1016	6008 +/- 3054	3944 +/- 2009	4375 +/- 2474	4529 +/- 2350	0.66	0.73	0.75	0.012	0.1451	0.0664
Triacylglycerol(51:4)	Triacylglycerol	2912 +/- 1457	2494 +/- 1250	3108 +/- 1565	2399 +/- 1204	0.85	1.06	0.83	0.006	0.2155	0.0037	1123 +/- 563	1082 +/- 542	1114 +/- 565	1015 +/- 509	0.96	0.99	0.9	0.3768	0.9138	0.0691
Triacylglycerol(55:3)_iso	Triacylglycerol	154 +/- 79	141 +/- 72	152 +/- 77	129 +/- 65	0.92	0.99	0.84	0.4258	0.8984	0.0925	60 +/- 30	51 +/- 26	61 +/- 31	52 +/- 26	0.84	1.01	0.87	0.0258	0.9045	0.0769
Triacylglycerol(55:2)	Triacylglycerol	50382 +/- 25211	41822 +/- 20954	43877 +/- 21962	40830 +/- 20527	0.83	0.87	0.81	0.0019	0.0029	0.0046	9212 +/- 4646	6864 +/- 3452	8006 +/- 4249	7674 +/- 3911	0.75	0.87	0.83	0.0096	0.3322	0.088
Triacylglycerol(50:4)	Triacylglycerol	9220 +/- 4611	7440 +/- 3742	10466 +/- 5260	7026 +/- 3540	0.81	1.14	0.76	0.0038	0.0307	0.0023	1834 +/- 919	1597 +/- 801	2040 +/- 1059	1517 +/- 783	0.87	1.11	0.83	0.0156	0.3693	0.093
Triacylglycerol(50:2)	Triacylglycerol	217693 +/- 108925	166829 +/- 83799	180203 +/- 90387	164613 +/- 82874	0.77	0.83	0.76	0.0013	0.0031	0.002	21083 +/- 10748	13012 +/- 6646	17316 +/- 10106	15986 +/- 8398	0.62	0.82	0.76	0.0103	0.3967	0.0958
Triacylglycerol(54:0)	Triacylglycerol	435 +/- 218	486 +/- 243	449 +/- 225	438 +/- 220	1.12	1.03	1.01	0.0081	0.3572	0.9023	432 +/- 216	427 +/- 214	456 +/- 228	447 +/- 224	0.99	1.05	1.03	0.7532	0.0038	0.098
Triacylglycerol(52:7)	Triacylglycerol	2096 +/- 1050	1885 +/- 946	2343 +/- 1178	1725 +/- 870	0.9	1.12	0.82	0.0435	0.062	0.0153	417 +/- 209	371 +/- 187	424 +/- 218	368 +/- 186	0.89	1.02	0.88	0.0851	0.869	0.1083
Triacylglycerol(52:6)	Triacylglycerol	6210 +/- 3110	5466 +/- 2749	7145 +/- 3589	4783 +/- 2417	0.88	1.15	0.77	0.0372	0.0251	0.0066	1161 +/- 583	933 +/- 475	1173 +/- 643	937 +/- 490	0.81	1.01	0.81	0.0399	0.9519	0.1089
Triacylglycerol(64:13)	Triacylglycerol	98 +/- 50	117 +/- 59	129 +/- 64	99 +/- 50	1.19	1.32	1.01	0.0609	0.0055	0.8957	55 +/- 28	54 +/- 27	72 +/- 37	43 +/- 23	0.97	1.3	0.79	0.6544	0.0401	0.1101
Triacylglycerol(50:5)	Triacylglycerol	2182 +/- 1092	1781 +/- 895	2748 +/- 1379	1638 +/- 824	0.81	1.27	0.75	0.0045	0.003	0.0018	632 +/- 318	545 +/- 273	685 +/- 353	537 +/- 276	0.86	1.09	0.85	0.0229	0.4487	0.1206
Triacylglycerol(48:3)	Triacylglycerol	10826 +/- 5423	7841 +/- 3958	9740 +/- 4883	8106 +/- 4096	0.72	0.9	0.75	0.0027	0.0346	0.0048	1670 +/- 838	1496 +/- 749	1726 +/- 891	1500 +/- 757	0.89	1.03	0.9	0.0441	0.7508	0.1326
Triacylglycerol(49:1)	Triacylglycerol	24803 +/- 12421	20257 +/- 10141	22063 +/- 11049	20033 +/- 10046	0.82	0.89	0.81	0.0017	0.0134	0.0027	5662 +/- 2840	4814 +/- 2415	5203 +/- 2658	5215 +/- 2623	0.85	0.92	0.92	0.0153	0.3323	0.1542
Triacylglycerol(49:3)	Triacylglycerol	4912 +/- 2459	5346 +/- 2686	5080 +/- 2577	4579 +/- 2343	1.09	1.03	0.93	0.1053	0.6236	0.4129	1066 +/- 534	1040 +/- 521	1059 +/- 533	1001 +/- 502	0.97	0.99	0.93	0.4525	0.8862	0.1701
Triacylglycerol(44:0)	Triacylglycerol	2702 +/- 1358	2111 +/- 1060	2298 +/- 1158	2096 +/- 1049	0.78	0.85	0.78	0.0085	0.0461	0.0048	1220 +/- 610	1177 +/- 589	1193 +/- 604	1267 +/- 635	0.96	0.98	1.04	0.0468	0.7109	0.1722
Triacylglycerol(42:2)	Triacylglycerol	399 +/- 200	292 +/- 147	655 +/- 329	400 +/- 201	0.74	1.64	1	0.0005	0.0001	0.9146	215 +/- 108	210 +/- 105	228 +/- 114	222 +/- 111	0.98	1.06	1.03	0.4683	0.1466	0.174
Triacylglycerol(52:0)	Triacylglycerol	8495 +/- 4250	8712 +/- 4356	8817 +/- 4409	8330 +/- 4186	1.02	1.04	0.98	0.1296	0.0436	0.6244	7185 +/- 3597	6985 +/- 3493	7081 +/- 3544	7377 +/- 3689	0.97	0.99	1.03	0.2079	0.577	0.2266
Triacylglycerol(48:2)	Triacylglycerol	64528 +/- 32304	45860 +/- 23185	51529 +/- 25801	47062 +/- 23758	0.71	0.8	0.73	0.0022	0.001	0.0025	5755 +/- 2913	4301 +/- 2174	5472 +/- 2959	5017 +/- 2573	0.75	0.95	0.87	0.0209	0.7586	0.2271
Triacylglycerol(44:2)	Triacylglycerol	2495 +/- 1249	1744 +/- 884	2530 +/- 1265	1914 +/- 965	0.7	1.01	0.77	0.0027	0.5425	0.0043	1013 +/- 508	1062 +/- 531	1059 +/- 531	1055 +/- 528	1.05	1.04	1.04	0.1962	0.3177	0.231
Triacylglycerol(42:0)	Triacylglycerol	2865 +/- 1433	2557 +/- 1281	2798 +/- 1401	2585 +/- 1295	0.89	0.98	0.9	0.0069	0.2908	0.0081	2071 +/- 1036	2076 +/- 1038	2096 +/- 1049	2113 +/- 1057	1	1.01	1.02	0.7667	0.4753	0.2382
Triacylglycerol(56:2)_iso	Triacylglycerol	22145 +/- 11133	24616 +/- 12315	25757 +/- 12930	21769 +/- 11026	1.11	1.16	0.98	0.0465	0.0352	0.8135	10100 +/- 5117	8194 +/- 4123	8685 +/- 4581	9010 +/- 4573	0.81	0.86	0.89	0.0468	0.299	0.2473
Triacylglycerol(62:4)	Triacylglycerol	38 +/- 20	40 +/- 20	34 +/- 17	35 +/- 18	1.04	0.88	0.92	0.6877	0.2446	0.4526	33 +/- 17	37 +/- 19	30 +/- 15	28 +/- 15	1.14	0.91	0.85	0.17	0.316	0.2668
Triacylglycerol(42:1)	Triacylglycerol	1887 +/- 945	1255 +/- 638	2055 +/- 1028	1508 +/- 757	0.67	1.09	0.8	0.0023	0.0295	0.0038	798 +/- 399	783 +/- 392	797 +/- 399	780 +/- 390	0.98	1	0.98	0.3003	0.9636	0.2713
Triacylglycerol(47:3)	Triacylglycerol	160 +/- 81	157 +/- 78	157 +/- 79	138 +/- 70	0.98	0.98	0.86	0.6904	0.7257	0.0934	140 +/- 70	134 +/- 67	139 +/- 69	130 +/- 66	0.95	0.99	0.93	0.1184	0.5729	0.2733
Triacylglycerol(43:1)	Triacylglycerol	7939 +/- 3976	5337 +/- 2727	6683 +/- 3344	5724 +/- 2888	0.67	0.84	0.72	0.0037	0.0027	0.0022	2061 +/- 1031	1966 +/- 984	2062 +/- 1039	2014 +/- 1008	0.95	1	0.98	0.0646	0.9883	0.3491
Triacylglycerol(54:6)	Triacylglycerol	9378 +/- 4709	9480 +/- 4773	10508 +/- 5255	7793 +/- 3929	1.01	1.12	0.83	0.8473	0.0236	0.028	1425 +/- 719	968 +/- 495	1280 +/- 740	1228 +/- 664	0.68	0.9	0.86	0.0109	0.6219	0.3606
Triacylglycerol(46:3)	Triacylglycerol	1838 +/- 919	1388 +/- 699	1786 +/- 893	1446 +/- 726	0.76	0.97	0.79	0.0022	0.1661	0.0021	767 +/- 384	739 +/- 370	775 +/- 388	737 +/- 370	0.96	1.01	0.96	0.2109	0.684	0.3782
Triacylglycerol(53:0)	Triacylglycerol	5543 +/- 2800	5082 +/- 2544	5265 +/- 2636	4941 +/- 2481	0.92	0.95	0.89	0.1936	0.4	0.1386	3153 +/- 1581	2891 +/- 1446	3040 +/- 1543	3269 +/- 1640	0.92	0.96	1.04	0.0451	0.6095	0.4083
Triacylglycerol(46:2)	Triacylglycerol	11505 +/- 5764	7598 +/- 3872	9421 +/- 4712	8239 +/- 4162	0.66	0.82	0.71	0.0027	0.0014	0.0026	1757 +/- 881	1653 +/- 826	1831 +/- 928	1695 +/- 851	0.94	1.04	0.96	0.0817	0.5582	0.432
Triacylglycerol(49:0)	Triacylglycerol	1658 +/- 831	1391 +/- 697	1487 +/- 746	1329 +/- 664	0.84	0.9	0.8	0.0071	0.0485	0.0021	818 +/- 409	796 +/- 398	803 +/- 404	831 +/- 416	0.97	0.98	1.02	0.2688	0.6658	0.4559
Triacylglycerol(45:0)	Triacylglycerol	2802 +/- 1403	2556 +/- 1280	2609 +/- 1306	2519 +/- 1261	0.91	0.93	0.9	0.0265	0.0398	0.0117	1868 +/- 934	1889 +/- 945	1871 +/- 936	1885 +/- 943	1.01	1	1.01	0.4529	0.9113	0.5154
Triacylglycerol(55:1)	Triacylglycerol	1364 +/- 685	1369 +/- 686	1386 +/- 694	1259 +/- 633	1	1.02	0.93	0.9235	0.6733	0.1763	621 +/- 313	505 +/- 253	560 +/- 289	593 +/- 300	0.81	0.9	0.95	0.0223	0.3521	0.5514
Triacylglycerol(55:1)	Triacylglycerol	38496 +/- 19334	33046 +/- 16527	34622 +/- 17417	31646 +/- 15875	0.86	0.9	0.82	0.0143	0.1075	0.0124	8038 +/- 4047	5827 +/- 2930	6993 +/- 3812	7681 +/- 3932	0.72	0.87	0.95	0.0052	0.4055	0.6292
Triacylglycerol(56:1)	Triacylglycerol	3356 +/- 1695	3596 +/- 1799	4139 +/- 2082	3467 +/- 1792	1.08	1.23	1.03	0.2412	0.0281	0.7768	2114 +/- 1060	2003 +/- 1003	2027 +/- 1027	2143 +/- 1072	0.94	0.96	1.01	0.1811	0.5337	0.6718
Triacylglycerol(50:1)	Triacylglycerol	253908 +/- 127563	207318 +/- 103710	219736 +/- 110639	197230 +/- 98998	0.82	0.86	0.78	0.0069	0.0552	0.0062	33190 +/- 16800	21790 +/- 11015	27384 +/- 15963	31849 +/- 16451	0.66	0.83	0.96	0.0064	0.3944	0.7177
Triacylglycerol(14:0_16:0_18:1)	Triacylglycerol	135026 +/- 67669	102097 +/- 51230	109862 +/- 55139	100447 +/- 50437	0.76	0.81	0.75	0.0018	0.0058	0.0017	15114 +/- 7641	10965 +/- 5542	13328 +/- 7575	14575 +/- 7487	0.72	0.88	0.96	0.0135	0.5399	0.7293
Triacylglycerol(46:1)	Triacylglycerol	42016 +/- 21034	29758 +/- 15085	33108 +/- 16574	30241 +/- 15224	0.71	0.79	0.72	0.003	0.0007	0.0013	5480 +/- 2757	4707 +/- 2361	5295 +/- 2791	5355 +/- 2703	0.86	0.96	0.98	0.0383	0.7933	0.7328
Triacylglycerol(57:1)	Triacylglycerol	504 +/- 252	516 +/- 259	513 +/- 257	502 +/- 252	1.02	1.02	1	0.3881	0.337	0.9166	375 +/- 188	357 +/- 179	365 +/- 183	371 +/- 186	0.95	0.97	0.99	0.3447	0.5728	0.8064
Triacylglycerol(53:1)	Triacylglycerol	24122 +/- 12088	19476 +/- 9757	20497 +/- 10280	19122 +/- 9593	0.81	0.85	0.79	0.003	0.0108	0.0033	4474 +/- 2256	3609 +/- 1808	4142 +/- 2192	4395 +/- 2223	0.81	0.93	0.98	0.0174	0.5779	0.8131
Triacylglycerol(12:0_12:0_16:0)	Triacylglycerol	29 +/- 15	29 +/- 15	35 +/- 17	32 +/- 16	0.98	1.19	1.11	0.8897	0.043	0.258	22 +/- 11	22 +/- 11	21 +/- 10	21 +/- 11	1.01	0.94	0.98	0.9096	0.4481	0.8642
Triacylglycerol(54:1)	Triacylglycerol	17817 +/- 9013	17744 +/- 8887	19999 +/- 10093	16881 +/- 8672	1	1.12	0.94	0.947	0.1866	0.6128	6564 +/- 3300	5178 +/- 2596	5630 +/- 3003	6651 +/- 3389	0.79	0.85	1.01	0.0079	0.2963	0.8756
Triacylglycerol(52:1)	Triacylglycerol	99759 +/- 50238	91708 +/- 45986	101682 +/- 51359	89481 +/- 45084	0.92	1.02	0.9	0.1757	0.7873	0.1498	19885 +/- 10039	13024 +/- 6599	15535 +/- 8939	19657 +/- 10178	0.65	0.78	0.99	0.0052	0.2554	0.9196
Triacylglycerol(51:1)iso	Triacylglycerol	8644 +/- 4332	6562 +/- 3310	7074 +/- 3541	6570 +/- 3306	0.76	0.82	0.76	0.0049	0.0029	0.0035	1738 +/- 871	1592 +/- 796	1737 +/- 888	1737 +/- 874	0.92	1	1	0.0411	0.9949	0.99
Triacylglycerol(51:5)	Triacylglycerol	118 +/- 60	113 +/- 57	116 +/- 58	107 +/- 54	0.95	0.99	0.91	0.4616	0.8	0.1405	93 +/- 47	95 +/- 48	90 +/- 45	93 +/- 47	1.02	0.97	1	0.6735	0.4681	0.9906
Abbreviations:
FC1: Fold Change (Eliglustat/Vehicle)
FC2: Fold Change (PDMP/Vehicle)
FC3: Fold Change (PPMP/Vehicle)
P-value1: 2-sided student T-test comparing Eliglustat versus Vehicle
P-value2: 2-sided student T-test comparing PDMP versus Vehicle
P-Value3: 2-sided student T-test comparing PPMP versus Vehicle
